# Supplementary material for: Point Prevalence Survey of Antimicrobial Utilization in Ghana’s Premier Hospital: Implications for Antimicrobial Stewardship
Source: Antibiotics (Basel). 2021 Dec 14;10(12):1528. doi: 10.3390/antibiotics10121528 (PMC8698913; doi:10.3390/antibiotics10121528)
Supplement: Supplementary file 1 [file antibiotics-10-01528-s001.zip]

Archive with 1 entries (1 files):
- antibiotics-1458852-supplementary.xlsx
