# Supplementary material for: Point Prevalence Survey of Antimicrobial Utilization in Ghana’s Premier Hospital: Implications for Antimicrobial Stewardship
Source: Antibiotics (Basel). 2021 Dec 14;10(12):1528. doi: 10.3390/antibiotics10121528 (PMC8698913; doi:10.3390/antibiotics10121528)
Supplement: Supplementary file 1 [file antibiotics-10-01528-s001.zip › antibiotics-1458852-supplementary.xlsx]

## Sheet: Survey
2019 Global-PPS (May-August)
description
start date	2019-05-01	end date	2019-10-31
Validation info:	Survey not validated
Surveyed all wards

## Sheet: Institution info
Institution name:	Email:	Hospital type:	Teaching hospital:	Country code:	Country:	Region:	district:
Korle Bu University Teaching Hospital	info@kbth.gov.gh	Tertiary	Yes	GHA	GHANA	Ablekuma South	Greater Accra

## Sheet: Department forms
Inquiry ID	Institution ID	Institution name	country code	survey date	auditor code	department code	department name	department type	department description	mixed department	activity code	patients	beds	treated patients
16	1177	Korle Bu University Teaching Hospital	GH	2019-06-21		MF4	Medical Floor 4	Adult Medical Ward		FALSE	M	16	23	6
16	1177	Korle Bu University Teaching Hospital	GH	2019-06-21		MF3	Medical Floor 3	Adult Medical Ward		FALSE	M	29	32	12
16	1177	Korle Bu University Teaching Hospital	GH	2019-06-21		MF2	Medical Floor 2	Adult Medical Ward		FALSE	M	27	33	20
16	1177	Korle Bu University Teaching Hospital	GH	2019-06-21		MF1	Medical Floor 1	Adult Medical Ward		FALSE	M	31	33	11
16	1177	Korle Bu University Teaching Hospital	GH	2019-06-21		MICU	Medical ICU	[Adult] Intensive Care Unit		FALSE	IC	0	5	0
16	1177	Korle Bu University Teaching Hospital	GH	2019-06-21		Eye	Ophthalmology	Adult Surgical Ward		FALSE	S	7	16	1
16	1177	Korle Bu University Teaching Hospital	GH	2019-06-21		Psyc	Psychiatric ward	Adult Medical Ward		FALSE	M	6	12	1
16	1177	Korle Bu University Teaching Hospital	GH	2019-06-21		Stroke	Stroke Unit	Adult Medical Ward		FALSE	M	10	15	5
16	1177	Korle Bu University Teaching Hospital	GH	2019-06-20		Fevers	Fever Unit	Adult Medical Ward	Infectious disesase and HIV Unit	FALSE	M	9	22	8
16	1177	Korle Bu University Teaching Hospital	GH	2019-06-20		Chest	Chest Clinic	Adult Medical Ward	TB	FALSE	M	9	9	9
16	1177	Korle Bu University Teaching Hospital	GH	2019-06-20		Poly E	Polyclinic Emergency	Adult Medical Ward		FALSE	M	2	5	1
16	1177	Korle Bu University Teaching Hospital	GH	2019-06-20		Poly F and Paeds	Polyclinic Female and Paediatric	Adult Medical Ward		FALSE	M	17	24	14
16	1177	Korle Bu University Teaching Hospital	GH	2019-06-20		Poly Male	Polyclinic Male	Adult Medical Ward		FALSE	M	7	15	7
16	1177	Korle Bu University Teaching Hospital	GH	2019-06-20		RPS ICU	Reconstructive Plastic Surgery ICU	[Adult] Intensive Care Unit	Burns ICU	FALSE	IC	0	5	0
16	1177	Korle Bu University Teaching Hospital	GH	2019-06-20		RPS Male	Reconstructive Plastic Surgery Male	Adult Surgical Ward		FALSE	S	8	10	3
16	1177	Korle Bu University Teaching Hospital	GH	2019-06-20		RPS Paeds	Reconstructive Plastic Surgery Paeds	Paediatric Surgical Ward		FALSE	S	3	8	1
16	1177	Korle Bu University Teaching Hospital	GH	2019-06-20		RPS Female	Reconstructive Plastic Surgery Female	Adult Surgical Ward		FALSE	S	4	8	3
16	1177	Korle Bu University Teaching Hospital	GH	2019-06-20		RPS Exec	Reconstructive Plastic Surgery Executive	Adult Surgical Ward	Executive ward	FALSE	S	3	11	0
16	1177	Korle Bu University Teaching Hospital	GH	2019-06-20		RPS Burns Female and Paeds	Burns Female / Paeds	Adult Surgical Ward	Burns Unit	FALSE	S	5	10	1
16	1177	Korle Bu University Teaching Hospital	GH	2019-06-20		RPS Burns Male	Burns Male	Adult Surgical Ward	Burns Unit	FALSE	S	5	7	3
16	1177	Korle Bu University Teaching Hospital	GH	2019-06-20		RB	Rainbow	Adult Medical Ward	A&E	FALSE	M	9	14	5
16	1177	Korle Bu University Teaching Hospital	GH	2019-06-20		O	Orange	Adult Medical Ward	A&E	FALSE	M	9	11	3
16	1177	Korle Bu University Teaching Hospital	GH	2019-06-20		Y	Yellow	Adult Medical Ward	A&E	FALSE	M	12	15	5
16	1177	Korle Bu University Teaching Hospital	GH	2019-06-21		RED	Red	Adult Medical Ward	A&E	FALSE	M	8	13	8
16	1177	Korle Bu University Teaching Hospital	GH	2019-06-20		SF6	Surgical Floor 6	Adult Surgical Ward		FALSE	S	6	22	2
16	1177	Korle Bu University Teaching Hospital	GH	2019-06-20		SF5	Surgical Floor 5	Adult Surgical Ward		FALSE	S	19	36	14
16	1177	Korle Bu University Teaching Hospital	GH	2019-06-20		SF4	Surgical Floor 4	Adult Surgical Ward		FALSE	S	11	39	8
16	1177	Korle Bu University Teaching Hospital	GH	2019-06-20		SF3	Surgical Floor 3	Adult Surgical Ward		FALSE	S	21	37	7
16	1177	Korle Bu University Teaching Hospital	GH	2019-06-20		SF2	Surgical Floor 2	Adult Surgical Ward		FALSE	S	29	32	7
16	1177	Korle Bu University Teaching Hospital	GH	2019-06-20		SF1	Surgical Floor 1	Adult Surgical Ward	Neuro	FALSE	S	30	30	21
16	1177	Korle Bu University Teaching Hospital	GH	2019-06-20		SITU	Surgical ITU	[Adult] Intensive Care Unit		FALSE	IC	4	4	4
16	1177	Korle Bu University Teaching Hospital	GH	2019-06-20		SHDU	Surgical HDU	[Adult] Intensive Care Unit		FALSE	IC	0	0	0
16	1177	Korle Bu University Teaching Hospital	GH	2019-06-20		SI	Surgical ward I	Paediatric Surgical Ward	Paeds ortho	FALSE	S	8	30	3
16	1177	Korle Bu University Teaching Hospital	GH	2019-06-20		Amenity	Amenity	Adult Surgical Ward	Orthopaedic ward	FALSE	S	4	8	4
16	1177	Korle Bu University Teaching Hospital	GH	2019-06-20		FPT	Female / Paed Trauma	Adult Medical Ward	Accident Center_x000D_ Female and paediatric Trauma	FALSE	S	5	10	2
16	1177	Korle Bu University Teaching Hospital	GH	2019-06-20		MT	Male Trauma	Adult Surgical Ward	Accident center	FALSE	S	14	15	4
16	1177	Korle Bu University Teaching Hospital	GH	2019-06-21		CTICU	Cardiothoracic ICU	[Adult] Intensive Care Unit		FALSE	IC	3	5	3
16	1177	Korle Bu University Teaching Hospital	GH	2019-06-21		CT	Cardiothoracics	Adult Surgical Ward		TRUE	M	7	14	3
16	1177	Korle Bu University Teaching Hospital	GH	2019-06-21		CT	Cardiothoracics	Adult Surgical Ward		TRUE	S	7	14	4
16	1177	Korle Bu University Teaching Hospital	GH	2019-06-20		Med Annex	Medical Annex	Adult Medical Ward	Medical ward	FALSE	M	24	37	19
16	1177	Korle Bu University Teaching Hospital	GH	2019-06-20		Chenard A	Chenard A	Adult Surgical Ward	Gynae ward	FALSE	S	21	33	9
16	1177	Korle Bu University Teaching Hospital	GH	2019-06-20		Ward E	Ward E	Adult Surgical Ward	Gynae ward	FALSE	S	18	34	8
16	1177	Korle Bu University Teaching Hospital	GH	2019-06-20		Chenard	Chenard Annex	Adult Surgical Ward	Gynae ward	FALSE	S	29	30	16
16	1177	Korle Bu University Teaching Hospital	GH	2019-06-19		Mat5	Maternity Floor 5	Adult Medical Ward		TRUE	M	22	25	1
16	1177	Korle Bu University Teaching Hospital	GH	2019-06-19		Mat5	Maternity Floor 5	Adult Medical Ward		TRUE	S	22	26	14		corrected online
16	1177	Korle Bu University Teaching Hospital	GH	2019-06-19		Mat1	Maternity Floor 1	Adult Medical Ward	Maternity ward	TRUE	M	21	21	2		18	18	2
16	1177	Korle Bu University Teaching Hospital	GH	2019-06-19		Mat1	Maternity Floor 1	Adult Medical Ward	Maternity ward	TRUE	S	21	21	24		24	24	24
16	1177	Korle Bu University Teaching Hospital	GH	2019-06-19		Mat2	Maternity Floor 2	Adult Medical Ward		TRUE	M	23	25	11
16	1177	Korle Bu University Teaching Hospital	GH	2019-06-19		Mat2	Maternity Floor 2	Adult Medical Ward		TRUE	S	25	25	18
16	1177	Korle Bu University Teaching Hospital	GH	2019-06-19		Mat3	Maternity Floor 3	Adult Medical Ward		TRUE	M	23	23	3
16	1177	Korle Bu University Teaching Hospital	GH	2019-06-19		Mat3	Maternity Floor 3	Adult Medical Ward		TRUE	S	23	23	16
16	1177	Korle Bu University Teaching Hospital	GH	2019-06-19		Mat4	Maternity Floor 4	Adult Medical Ward		TRUE	M	21	25	2
16	1177	Korle Bu University Teaching Hospital	GH	2019-06-19		Mat4	Maternity Floor 4	Adult Medical Ward		TRUE	S	22	24	14
16	1177	Korle Bu University Teaching Hospital	GH	2019-06-19		Mat6	Maternity Floor 6	Adult Medical Ward		TRUE	M	1	11	1
16	1177	Korle Bu University Teaching Hospital	GH	2019-06-19		Mat6	Maternity Floor 6	Adult Medical Ward		TRUE	S	5	11	4
16	1177	Korle Bu University Teaching Hospital	GH	2019-06-19		Babies	Babies Unit	Paediatric Medical Ward		FALSE	M	24	28	20
16	1177	Korle Bu University Teaching Hospital	GH	2019-06-19		P2C	Paediatric 2C	Paediatric Medical Ward		FALSE	M	19	20	15
16	1177	Korle Bu University Teaching Hospital	GH	2019-06-19		Paed Surgery	Paediatric Surgery	Paediatric Surgical Ward		FALSE	S	21	32	12
16	1177	Korle Bu University Teaching Hospital	GH	2019-06-19		Paeds Oncology	Paediatric Oncology	Haematology-Oncology PMW		FALSE	M	21	23	10
16	1177	Korle Bu University Teaching Hospital	GH	2019-06-19		P2A	Paediatric Floor 2A	Paediatric Medical Ward	Paediatrics	FALSE	M	16	20	10
16	1177	Korle Bu University Teaching Hospital	GH	2019-06-19		NNU3	Neonatal Intensive Care 3	Neonatal Intensive Care Unit	Care level 3	FALSE	IC	43	43	18
16	1177	Korle Bu University Teaching Hospital	GH	2019-06-19		NNU2	Neonatal Intensive Care 2	Neonatal Intensive Care Unit	Care level 2	FALSE	IC	25	25	11
16	1177	Korle Bu University Teaching Hospital	GH	2019-06-19		NNU1	Neonatal Intensive Care 1	Neonatal Intensive Care Unit	Care level 1	FALSE	IC	18	18	12
16	1177	Korle Bu University Teaching Hospital	GH	2019-06-20		SH	Surgical ward H	Adult Surgical Ward	Male ortho	FALSE	S	13	26	9
16	1177	Korle Bu University Teaching Hospital	GH	2019-06-20		SG	Surgical ward G	Adult Surgical Ward	Male Genitourinary	FALSE	S	13	27	10
16	1177	Korle Bu University Teaching Hospital	GH	2019-06-20		SD	Surgical ward D	Adult Surgical Ward		FALSE	S	18	23	10
16	1177	Korle Bu University Teaching Hospital	GH	2019-06-20		SC	Surgical ward C	Adult Surgical Ward		FALSE	S	18	23	6
16	1177	Korle Bu University Teaching Hospital	GH	2019-06-20		SB	Surgical Ward B	Adult Surgical Ward	ENT and MAxfax	FALSE	S	8	25	5
16	1177	Korle Bu University Teaching Hospital	GH	2019-06-20		SA	Surgical ward A	Adult Surgical Ward		FALSE	S	6	24	4
												988	1403	527

## Sheet: Patient forms
Inquiry ID	Institution ID	Country code	Department Name	Department Code	Department Description	Department Type	Mixed department	Activity	Survey Number	External Ref.	Age years	Age months	Age days	Weight	Gender	Treatment based on biomarker data	biomarker	biomarker fluid	biomarker value	biomarker unit	AntimicrobialPO name	Single Unit Dose	Unit	Doses/day	Route	ATC5	ATC4	ATC3	ATC2	Diagnosis	Diagnosis code	Diagnosis site	Indication	Reason in notes	Guideline Compliance	is a stop/review date documented	Treatment	MRSA	MRCoNS	VRE	ESBL-producing Enterobacteriaceae	3rd generation cephalosporin resistant Enterobacteriaceae non-ESBL producing or ESBL status unknown	Carbapenem-resistant Enterobacteriaceae	ESBL-producing non fermenter Gram-negative bacilli	Carbapenem-resistant non fermenter Gram-negative bacilli	Targeted treatment against other MDR organisms
16	1177	GH	Medical Floor 4	MF4		Adult Medical Ward	No	M	20553-1-124082		32				M	No					Fluconazole	200	mg	1	O	J02AC01	J02AC	J02A	J02	GI infections (salmonellosis, Campylobacter, parasitic, C.difficile, etc.)	GI	GI	CAI	Yes	Y	Yes	E
16	1177	GH	Medical Floor 4	MF4		Adult Medical Ward	No	M	20553-1-124084		74				M	Yes	other	Urine	150	mg/dl	Ceftriaxone	2	g	1	P	J01DD04	J01DD	J01D	J01	Upper UTI including catheter related urinary tract infection, pyelonephritis	Pye	UTI	CAI	Yes	Y	No	E
16	1177	GH	Medical Floor 4	MF4		Adult Medical Ward	No	M	20553-1-124084		74				M	Yes	other	Urine	150	mg/dl	Amikacin	1	g	2	P	J01GB06	J01GB	J01G	J01	Upper UTI including catheter related urinary tract infection, pyelonephritis	Pye	UTI	CAI	Yes	Y	No	E
16	1177	GH	Medical Floor 4	MF4		Adult Medical Ward	No	M	20553-1-124080		40				M	No					Levofloxacin	500	mg	1	O	J01MA12	J01MA	J01M	J01	Completely Unknown Indication	UNK	NDS	UNK	No	N	No	E
16	1177	GH	Medical Floor 4	MF4		Adult Medical Ward	No	M	20553-1-124080		40				M	No					Lamivudine	300	mg	1	O	J05AF05	J05AF	J05A	J05	Human immunodeficiency virus	HIV	NDS	CAI	Yes	Y	No	E
16	1177	GH	Medical Floor 4	MF4		Adult Medical Ward	No	M	20553-1-124080		40				M	No					Abacavir	600	mg	1	O	J05AF06	J05AF	J05A	J05	Human immunodeficiency virus	HIV	NDS	CAI	Yes	Y	No	T	No	No	No	No	No	No	No	No	No
16	1177	GH	Medical Floor 4	MF4		Adult Medical Ward	No	M	20553-1-124080		40				M	No					Efavirenz	600	mg	1	O	J05AG03	J05AG	J05A	J05	Human immunodeficiency virus	HIV	NDS	CAI	Yes	Y	No	E
16	1177	GH	Medical Floor 4	MF4		Adult Medical Ward	No	M	20553-1-124081		62				M	No					Cefuroxime	500	mg	2	O	J01DC02	J01DC	J01D	J01	Pneumonia or LRTI (lower respiratory tract infections)	Pneu	RESP	HAI4	Yes	Y	Yes	E
16	1177	GH	Medical Floor 4	MF4		Adult Medical Ward	No	M	20553-1-124079		57				M	No					Levofloxacin	500	mg	1	O	J01MA12	J01MA	J01M	J01	Completely Unknown Indication	UNK	NDS	UNK	No	N	Yes	E
16	1177	GH	Medical Floor 4	MF4		Adult Medical Ward	No	M	20553-1-124079		57				M	No					Flucloxacillin	500	mg	4	O	J01CF05	J01CF	J01C	J01	Completely Unknown Indication	UNK	NDS	UNK	No	N	Yes	E
16	1177	GH	Medical Floor 4	MF4		Adult Medical Ward	No	M	20553-1-124083		42				M	No					Cefuroxime	750	mg	1	P	J01DC02	J01DC	J01D	J01	Upper UTI including catheter related urinary tract infection, pyelonephritis	Pye	UTI	CAI	Yes	Y	No	E
16	1177	GH	Medical Floor 3	MF3		Adult Medical Ward	No	M	20552-1-124096		30				F	No					Clindamycin	300	mg	3	O	J01FF01	J01FF	J01F	J01	Completely Unknown Indication	UNK	NDS	UNK	No	NI	Yes	E
16	1177	GH	Medical Floor 3	MF3		Adult Medical Ward	No	M	20552-1-124135		20				M	Yes	CRP	Other	48	mg/L	Levofloxacin	500	mg	1	O	J01MA12	J01MA	J01M	J01	Sepsis, sepsis syndrome or septic shock with no clear anatomic site	SEPSIS	NDS	HAI2	Yes	NA	Yes	E
16	1177	GH	Medical Floor 3	MF3		Adult Medical Ward	No	M	20552-1-124135		20				M	Yes	CRP	Other	48	mg/L	Flucloxacillin	500	mg	4	O	J01CF05	J01CF	J01C	J01	Sepsis, sepsis syndrome or septic shock with no clear anatomic site	SEPSIS	NDS	HAI2	Yes	NA	Yes	T	No	No	No	No	No	No	No	No	No
16	1177	GH	Medical Floor 3	MF3		Adult Medical Ward	No	M	20552-1-124188		59				F	No					Clindamycin	300	mg	4	O	J01FF01	J01FF	J01F	J01	Skin and Soft Tissue: Cellulitis, wound including surgical site infection, deep soft tissue not involving bone e.g., infected pressure or diabetic ulcer, abscess	SST	SSTBJ	HAI4	Yes	Y	Yes	E
16	1177	GH	Medical Floor 3	MF3		Adult Medical Ward	No	M	20552-1-124185		66				F	No					Co-amoxiclav	1	g	3	P	J01CR02	J01CR	J01C	J01	Pneumonia or LRTI (lower respiratory tract infections)	Pneu	RESP	CAI	Yes	Y	No	E
16	1177	GH	Medical Floor 3	MF3		Adult Medical Ward	No	M	20552-1-124185		66				F	No					Azithromycin	500	mg	1	O	J01FA10	J01FA	J01F	J01	Pneumonia or LRTI (lower respiratory tract infections)	Pneu	RESP	CAI	Yes	Y	No	E
16	1177	GH	Medical Floor 3	MF3		Adult Medical Ward	No	M	20552-1-124184		71				F	No					Clindamycin	300	mg	3	P	J01FF01	J01FF	J01F	J01	Skin and Soft Tissue: Cellulitis, wound including surgical site infection, deep soft tissue not involving bone e.g., infected pressure or diabetic ulcer, abscess	SST	SSTBJ	CAI	Yes	Y	No	E
16	1177	GH	Medical Floor 3	MF3		Adult Medical Ward	No	M	20552-1-124187		48				F	No					Ciprofloxacin	400	mg	2	P	J01MA02	J01MA	J01M	J01	IntraAbdominal sepsis including hepatobiliary, intra-abdominal abscess etc.	IA	GI	CAI	Yes	Y	No	E
16	1177	GH	Medical Floor 3	MF3		Adult Medical Ward	No	M	20552-1-124093		19				F	No					Metronidazole	400	mg	3	O	P01AB01	P01AB	P01A	P01	Obstetric/Gynaecological infections, Sexual Transmitted Diseases (STD) in women	OBGY	GUOB	HAI1	Yes	NA	Yes	E
16	1177	GH	Medical Floor 3	MF3		Adult Medical Ward	No	M	20552-1-124093		19				F	No					Co-amoxiclav	875	mg	2	O	J01CR02	J01CR	J01C	J01	Obstetric/Gynaecological infections, Sexual Transmitted Diseases (STD) in women	OBGY	GUOB	HAI1	Yes	NA	Yes	E
16	1177	GH	Medical Floor 3	MF3		Adult Medical Ward	No	M	20552-1-124133		84				M	No					Flucloxacillin	500	mg	4	P	J01CF05	J01CF	J01C	J01	Upper UTI including catheter related urinary tract infection, pyelonephritis	Pye	UTI	CAI	Yes	NA	Yes	E
16	1177	GH	Medical Floor 3	MF3		Adult Medical Ward	No	M	20552-1-124133		84				M	No					Levofloxacin	500	mg	1	P	J01MA12	J01MA	J01M	J01	Pyrexia of Unknown Origin - Fever syndrome with no identified source or site of infection	PUO	NDS	CAI	Yes	NA	Yes	E
16	1177	GH	Medical Floor 3	MF3		Adult Medical Ward	No	M	20552-1-124136		44				M	No					Ceftriaxone	2	g	1	P	J01DD04	J01DD	J01D	J01	Pneumonia or LRTI (lower respiratory tract infections)	Pneu	RESP	CAI	Yes	Y	No	E
16	1177	GH	Medical Floor 3	MF3		Adult Medical Ward	No	M	20552-1-124186		69				F	No					Ciprofloxacin	200	mg	2	P	J01MA02	J01MA	J01M	J01	GI infections (salmonellosis, Campylobacter, parasitic, C.difficile, etc.)	GI	GI	CAI	Yes	NA	No	E
16	1177	GH	Medical Floor 3	MF3		Adult Medical Ward	No	M	20552-1-124186		69				F	No					Metronidazole	500	mg	3	P	J01XD01	J01XD	J01X	J01	GI infections (salmonellosis, Campylobacter, parasitic, C.difficile, etc.)	GI	GI	CAI	Yes	NA	No	E
16	1177	GH	Medical Floor 3	MF3		Adult Medical Ward	No	M	20552-1-124134		65				M	No					Ceftriaxone	2	g	1	P	J01DD04	J01DD	J01D	J01	Upper UTI including catheter related urinary tract infection, pyelonephritis	Pye	UTI	HAI1	Yes	Y	Yes	E
16	1177	GH	Medical Floor 3	MF3		Adult Medical Ward	No	M	20552-1-124183		13				M	No					Ceftriaxone	1	g	1	P	J01DD04	J01DD	J01D	J01	Infections of the Central Nervous System	CNS	CNS	CAI	Yes	Y	No	E
16	1177	GH	Medical Floor 3	MF3		Adult Medical Ward	No	M	20552-1-124183		13				M	No					Metronidazole	500	mg	3	P	J01XD01	J01XD	J01X	J01	Infections of the Central Nervous System	CNS	CNS	CAI	Yes	Y	No	E
16	1177	GH	Medical Floor 3	MF3		Adult Medical Ward	No	M	20552-1-124183		13				M	No					Co-amoxiclav	1	g	3	P	J01CR02	J01CR	J01C	J01	Infections of the Central Nervous System	CNS	CNS	CAI	Yes	N	No	E
16	1177	GH	Medical Floor 2	MF2		Adult Medical Ward	No	M	20551-1-124120		60				F	No					Meropenem	1	g	3	P	J01DH02	J01DH	J01D	J01	Skin and Soft Tissue: Cellulitis, wound including surgical site infection, deep soft tissue not involving bone e.g., infected pressure or diabetic ulcer, abscess	SST	SSTBJ	CAI	No	Y	No	T	No	No	No	No	No	No	No	No	Yes
16	1177	GH	Medical Floor 2	MF2		Adult Medical Ward	No	M	20551-1-124119		72				F	No					Ciprofloxacin	400	mg	2	P	J01MA02	J01MA	J01M	J01	Skin and Soft Tissue: Cellulitis, wound including surgical site infection, deep soft tissue not involving bone e.g., infected pressure or diabetic ulcer, abscess	SST	SSTBJ	CAI	Yes	Y	No	T	No	No	No	No	Yes	No	No	No	No
16	1177	GH	Medical Floor 2	MF2		Adult Medical Ward	No	M	20551-1-124122		49				F	No					Azithromycin	500	mg	1	O	J01FA10	J01FA	J01F	J01	Pneumonia or LRTI (lower respiratory tract infections)	Pneu	RESP	CAI	No	Y	Yes	E
16	1177	GH	Medical Floor 2	MF2		Adult Medical Ward	No	M	20551-1-124122		49				F	No					Ceftriaxone	2	g	1	P	J01DD04	J01DD	J01D	J01	Pneumonia or LRTI (lower respiratory tract infections)	Pneu	RESP	CAI	No	Y	No	E
16	1177	GH	Medical Floor 2	MF2		Adult Medical Ward	No	M	20551-1-124125		40				M	No					Metronidazole	500	mg	3	P	J01XD01	J01XD	J01X	J01	Sepsis, sepsis syndrome or septic shock with no clear anatomic site	SEPSIS	NDS	CAI	No	NA	No	E
16	1177	GH	Medical Floor 2	MF2		Adult Medical Ward	No	M	20551-1-124125		40				M	No					Levofloxacin	750	mg	1	P	J01MA12	J01MA	J01M	J01	Sepsis, sepsis syndrome or septic shock with no clear anatomic site	SEPSIS	NDS	CAI	No	NA	No	E
16	1177	GH	Medical Floor 2	MF2		Adult Medical Ward	No	M	20551-1-124130		30				M	No					Levofloxacin	500	mg	1	O	J01MA12	J01MA	J01M	J01	Lower UTI	Cys	UTI	CAI	Yes	NA	Yes	E
16	1177	GH	Medical Floor 2	MF2		Adult Medical Ward	No	M	20551-1-124182		16				M	No					Levofloxacin	500	mg	1	O	J01MA12	J01MA	J01M	J01	Skin and Soft Tissue: Cellulitis, wound including surgical site infection, deep soft tissue not involving bone e.g., infected pressure or diabetic ulcer, abscess	SST	SSTBJ	HAI2	Yes	NA	No	E
16	1177	GH	Medical Floor 2	MF2		Adult Medical Ward	No	M	20551-1-124182		16				M	No					Flucloxacillin	500	mg	4	O	J01CF05	J01CF	J01C	J01	Skin and Soft Tissue: Cellulitis, wound including surgical site infection, deep soft tissue not involving bone e.g., infected pressure or diabetic ulcer, abscess	SST	SSTBJ	HAI2	Yes	NA	No	E
16	1177	GH	Medical Floor 2	MF2		Adult Medical Ward	No	M	20551-1-124121		47				F	No					Ceftriaxone	2	g	2	P	J01DD04	J01DD	J01D	J01	Infections of the Central Nervous System	CNS	CNS	CAI	No	Y	No	E
16	1177	GH	Medical Floor 2	MF2		Adult Medical Ward	No	M	20551-1-124129		66				M	No					Flucloxacillin	500	mg	4	O	J01CF05	J01CF	J01C	J01	Completely Unknown Indication	UNK	NDS	UNK	No	NI	No	E
16	1177	GH	Medical Floor 2	MF2		Adult Medical Ward	No	M	20551-1-124131		83				M	No					Ceftriaxone	2	g	2	P	J01DD04	J01DD	J01D	J01	Infections of the Central Nervous System	CNS	CNS	CAI	Yes	Y	No	E
16	1177	GH	Medical Floor 2	MF2		Adult Medical Ward	No	M	20551-1-124131		83				M	No					Ampicillin	500	mg	4	P	J01CA01	J01CA	J01C	J01	Completely Unknown Indication	UNK	NDS	UNK	No	N	No	E
16	1177	GH	Medical Floor 2	MF2		Adult Medical Ward	No	M	20551-1-124131		83				M	No					Nystatin	100000	mg	4	O	A07AA02	A07AA	A07A	A07	Drug is used as Medical Prophylaxis in general, without targeting a specific site, e.g. antifungal prophylaxis during imuunosuppression	MP-GEN	NDS	MP	No	NI	No	E
16	1177	GH	Medical Floor 2	MF2		Adult Medical Ward	No	M	20551-1-124131		83				M	No					Vancomycin	500	mg	2	P	J01XA01	J01XA	J01X	J01	Infections of the Central Nervous System	CNS	CNS	CAI	Yes	NA	No	E
16	1177	GH	Medical Floor 2	MF2		Adult Medical Ward	No	M	20551-1-124132		42				U	No					Metronidazole	500	mg	3	P	J01XD01	J01XD	J01X	J01	Completely Unknown Indication	UNK	NDS	UNK	No	NI	No	E
16	1177	GH	Medical Floor 2	MF2		Adult Medical Ward	No	M	20551-1-124132		42				U	No					Flucloxacillin	500	mg	3	P	J01CF05	J01CF	J01C	J01	Completely Unknown Indication	UNK	NDS	UNK	No	NI	No	E
16	1177	GH	Medical Floor 2	MF2		Adult Medical Ward	No	M	20551-1-124132		42				U	No					Co-trimoxazole	1920	mg	2	O	J01EE01	J01EE	J01E	J01	Infections of the Central Nervous System	CNS	CNS	CAI	Yes	NA	No	E
16	1177	GH	Medical Floor 2	MF2		Adult Medical Ward	No	M	20551-1-124132		42				U	No					Ceftriaxone	2	g	2	P	J01DD04	J01DD	J01D	J01	Completely Unknown Indication	UNK	NDS	UNK	No	NI	No	E
16	1177	GH	Medical Floor 2	MF2		Adult Medical Ward	No	M	20551-1-124123		40				M	No					Levofloxacin	500	mg	1	O	J01MA12	J01MA	J01M	J01	Pneumonia or LRTI (lower respiratory tract infections)	Pneu	RESP	CAI	No	Y	No	E
16	1177	GH	Medical Floor 2	MF2		Adult Medical Ward	No	M	20551-1-124123		40				M	No					Tenofovir alafenamide	25	mg	1	O	J05AF13	J05AF	J05A	J05	GI infections (salmonellosis, Campylobacter, parasitic, C.difficile, etc.)	GI	GI	CAI	No	Y	No	T	No	No	Yes	No	No	No	No	No	No
16	1177	GH	Medical Floor 2	MF2		Adult Medical Ward	No	M	20551-1-124124		53				M	No					Levofloxacin	500	mg	1	O	J01MA12	J01MA	J01M	J01	Sepsis, sepsis syndrome or septic shock with no clear anatomic site	SEPSIS	NDS	CAI	No	NA	No	E
16	1177	GH	Medical Floor 2	MF2		Adult Medical Ward	No	M	20551-1-124124		53				M	No					Flucloxacillin	500	mg	4	O	J01CF05	J01CF	J01C	J01	Sepsis, sepsis syndrome or septic shock with no clear anatomic site	SEPSIS	NDS	CAI	No	NA	No	E
16	1177	GH	Medical Floor 2	MF2		Adult Medical Ward	No	M	20551-1-124127		57				M	No					Levofloxacin	500	mg	1	P	J01MA12	J01MA	J01M	J01	Upper UTI including catheter related urinary tract infection, pyelonephritis	Pye	UTI	CAI	Yes	Y	No	E
16	1177	GH	Medical Floor 2	MF2		Adult Medical Ward	No	M	20551-1-124117		52				F	No					Meropenem	1	g	2	P	J01DH02	J01DH	J01D	J01	Upper UTI including catheter related urinary tract infection, pyelonephritis	Pye	UTI	CAI	No	NA	No	E
16	1177	GH	Medical Floor 2	MF2		Adult Medical Ward	No	M	20551-1-124116		86				F	No					Metronidazole	500	mg	3	P	J01XD01	J01XD	J01X	J01	Pneumonia or LRTI (lower respiratory tract infections)	Pneu	RESP	CAI	No	NA	No	E
16	1177	GH	Medical Floor 2	MF2		Adult Medical Ward	No	M	20551-1-124116		86				F	No					Levofloxacin	500	mg	1	P	J01MA12	J01MA	J01M	J01	Pneumonia or LRTI (lower respiratory tract infections)	Pneu	RESP	CAI	No	NA	No	E
16	1177	GH	Medical Floor 2	MF2		Adult Medical Ward	No	M	20551-1-124118		47				F	No					Co-trimoxazole	960	mg	1	O	J01EE01	J01EE	J01E	J01	Drug is used as Medical Prophylaxis in general, without targeting a specific site, e.g. antifungal prophylaxis during imuunosuppression	MP-GEN	NDS	MP	Yes	Y	No	E
16	1177	GH	Medical Floor 2	MF2		Adult Medical Ward	No	M	20551-1-124118		47				F	No					Flucloxacillin	500	mg	2	O	J01CF05	J01CF	J01C	J01	GI infections (salmonellosis, Campylobacter, parasitic, C.difficile, etc.)	GI	GI	CAI	No	Y	Yes	E
16	1177	GH	Medical Floor 2	MF2		Adult Medical Ward	No	M	20551-1-124118		47				F	No					Ceftriaxone	2	g	1	P	J01DD04	J01DD	J01D	J01	Pneumonia or LRTI (lower respiratory tract infections)	Pneu	RESP	CAI	Yes	Y	No	E
16	1177	GH	Medical Floor 2	MF2		Adult Medical Ward	No	M	20551-1-124118		47				F	No					Metronidazole	500	mg	3	P	J01XD01	J01XD	J01X	J01	Pneumonia or LRTI (lower respiratory tract infections)	Pneu	RESP	CAI	Yes	Y	No	E
16	1177	GH	Medical Floor 2	MF2		Adult Medical Ward	No	M	20551-1-124180		63				M	No					Ceftriaxone	2	g	2	P	J01DD04	J01DD	J01D	J01	Infections of the Central Nervous System	CNS	CNS	CAI	Yes	N	No	E
16	1177	GH	Medical Floor 2	MF2		Adult Medical Ward	No	M	20551-1-124180		63				M	No					Metronidazole	500	mg	3	P	J01XD01	J01XD	J01X	J01	Infections of the Central Nervous System	CNS	CNS	CAI	Yes	Y	No	E
16	1177	GH	Medical Floor 2	MF2		Adult Medical Ward	No	M	20551-1-124128		55				M	No					Ceftriaxone	2	g	1	P	J01DD04	J01DD	J01D	J01	Pneumonia or LRTI (lower respiratory tract infections)	Pneu	RESP	CAI	Yes	Y	No	E
16	1177	GH	Medical Floor 2	MF2		Adult Medical Ward	No	M	20551-1-124128		55				M	No					Azithromycin	500	mg	1	O	J01FA10	J01FA	J01F	J01	Pneumonia or LRTI (lower respiratory tract infections)	Pneu	RESP	CAI	Yes	Y	Yes	E
16	1177	GH	Medical Floor 2	MF2		Adult Medical Ward	No	M	20551-1-124181		44				M	No					Ceftriaxone	2	g	1	P	J01DD04	J01DD	J01D	J01	bacteraemia with no clear anatomical site	BAC	NDS	CAI	Yes	Y	No	E
16	1177	GH	Medical Floor 2	MF2		Adult Medical Ward	No	M	20551-1-124126		76				F	No					Ceftriaxone	2	g	1	P	J01DD04	J01DD	J01D	J01	GI infections (salmonellosis, Campylobacter, parasitic, C.difficile, etc.)	GI	GI	CAI	No	NA	No	E
16	1177	GH	Medical Floor 1	MF1		Adult Medical Ward	No	M	20550-1-124154		83				F	No					Co-amoxiclav	1	g	3	P	J01CR02	J01CR	J01C	J01	Pneumonia or LRTI (lower respiratory tract infections)	Pneu	RESP	CAI	Yes	Y	Yes	E
16	1177	GH	Medical Floor 1	MF1		Adult Medical Ward	No	M	20550-1-124155		72				F	No					Itraconazole	200	mg	2	O	J02AC02	J02AC	J02A	J02	Completely Unknown Indication	UNK	NDS	CAI	No	NI	No	E
16	1177	GH	Medical Floor 1	MF1		Adult Medical Ward	No	M	20550-1-124155		72				F	No					Levofloxacin	500	mg	2	P	J01MA12	J01MA	J01M	J01	Pneumonia or LRTI (lower respiratory tract infections)	Pneu	RESP	CAI	Yes	Y	No	T	No	No	No	Yes	No	No	No	No	No
16	1177	GH	Medical Floor 1	MF1		Adult Medical Ward	No	M	20550-1-124155		72				F	No					Azithromycin	500	mg	1	O	J01FA10	J01FA	J01F	J01	Pneumonia or LRTI (lower respiratory tract infections)	Pneu	RESP	CAI	Yes	Y	No	E
16	1177	GH	Medical Floor 1	MF1		Adult Medical Ward	No	M	20550-1-124156		64				F	No					Ciprofloxacin	200	mg	2	P	J01MA02	J01MA	J01M	J01	GI infections (salmonellosis, Campylobacter, parasitic, C.difficile, etc.)	GI	GI	CAI	Yes	Y	No	E
16	1177	GH	Medical Floor 1	MF1		Adult Medical Ward	No	M	20550-1-124150		46				M	No					Clindamycin	300	mg	3	P	J01FF01	J01FF	J01F	J01	Fever in the Neutropaenic patient	FN	NDS	CAI	Yes	NA	Yes	E
16	1177	GH	Medical Floor 1	MF1		Adult Medical Ward	No	M	20550-1-124150		46				M	No					Ciprofloxacin	400	mg	2	P	J01MA02	J01MA	J01M	J01	Fever in the Neutropaenic patient	FN	NDS	CAI	Yes	NA	Yes	E
16	1177	GH	Medical Floor 1	MF1		Adult Medical Ward	No	M	20550-1-124151		67				F	No					Co-amoxiclav	1	g	1	P	J01CR02	J01CR	J01C	J01	Pneumonia or LRTI (lower respiratory tract infections)	Pneu	RESP	HAI4	Yes	Y	No	E
16	1177	GH	Medical Floor 1	MF1		Adult Medical Ward	No	M	20550-1-124159		45				M	Yes	PCT	Other	0.19	mg/dl	Ceftriaxone	2	g	1	P	J01DD04	J01DD	J01D	J01	Pneumonia or LRTI (lower respiratory tract infections)	Pneu	RESP	CAI	Yes	Y	Yes	E
16	1177	GH	Medical Floor 1	MF1		Adult Medical Ward	No	M	20550-1-124152		40				F	No					Clindamycin	300	mg	3	P	J01FF01	J01FF	J01F	J01	Completely Unknown Indication	UNK	NDS	CAI	No	NI	No	E
16	1177	GH	Medical Floor 1	MF1		Adult Medical Ward	No	M	20550-1-124158		29				M	No					Flucloxacillin	500	mg	4	O	J01CF05	J01CF	J01C	J01	Completely Unknown Indication	UNK	NDS	UNK	No	NI	No	E
16	1177	GH	Medical Floor 1	MF1		Adult Medical Ward	No	M	20550-1-124158		29				M	No					Levofloxacin	500	mg	1	O	J01MA12	J01MA	J01M	J01	Completely Unknown Indication	UNK	NDS	UNK	No	NI	No	E
16	1177	GH	Medical Floor 1	MF1		Adult Medical Ward	No	M	20550-1-124160		37				M	No					Ciprofloxacin	400	mg	2	P	J01MA02	J01MA	J01M	J01	Surgery of the Gastro-Intestinal tract, liver or biliary tree, GI prophylaxis in neutropaenic patients or hepatic failure	Proph GI	GI	CAI	Yes	Y	No	E
16	1177	GH	Medical Floor 1	MF1		Adult Medical Ward	No	M	20550-1-124153		28				F	No					Ceftriaxone	2	g	1	P	J01DD04	J01DD	J01D	J01	Sepsis, sepsis syndrome or septic shock with no clear anatomic site	SEPSIS	NDS	CAI	No	Y	No	E
16	1177	GH	Medical Floor 1	MF1		Adult Medical Ward	No	M	20550-1-124157		33				F	No					Co-amoxiclav	875	mg	2	O	J01CR02	J01CR	J01C	J01	Pneumonia or LRTI (lower respiratory tract infections)	Pneu	RESP	HAI4	Yes	Y	Yes	E
16	1177	GH	Ophthalmology	Eye		Adult Surgical Ward	No	S	20548-2-124210		44				F	No					Metronidazole	500	mg	3	P	J01XD01	J01XD	J01X	J01	e.g., Endophthalmitis	EYE	EYE	CAI	Yes	Y	Yes	E
16	1177	GH	Ophthalmology	Eye		Adult Surgical Ward	No	S	20548-2-124210		44				F	No					Flucloxacillin	500	mg	4	P	J01CF05	J01CF	J01C	J01	e.g., Endophthalmitis	EYE	EYE	CAI	Yes	Y	Yes	E
16	1177	GH	Ophthalmology	Eye		Adult Surgical Ward	No	S	20548-2-124210		44				F	No					Ceftriaxone	2	g	1	P	J01DD04	J01DD	J01D	J01	e.g., Endophthalmitis	EYE	EYE	CAI	Yes	Y	Yes	E
16	1177	GH	Psychiatric ward	Psyc		Adult Medical Ward	No	M	20547-1-124054		59				M	No					Flucloxacillin	500	mg	4	O	J01CF05	J01CF	J01C	J01	Skin and Soft Tissue: Cellulitis, wound including surgical site infection, deep soft tissue not involving bone e.g., infected pressure or diabetic ulcer, abscess	SST	SSTBJ	CAI	No	Y	No	E
16	1177	GH	Psychiatric ward	Psyc		Adult Medical Ward	No	M	20547-1-124054		59				M	No					lamivudine, tenofovir disoproxil and efavirenz	650	mg	1	O	J05AR11	J05AR	J05A	J05	Human immunodeficiency virus	HIV	NDS	CAI	No	Y	No	E
16	1177	GH	Stroke Unit	Stroke		Adult Medical Ward	No	M	20546-1-124075		47				F	No					Ceftriaxone	2	g	1	P	J01DD04	J01DD	J01D	J01	Pneumonia or LRTI (lower respiratory tract infections)	Pneu	RESP	CAI	Yes	Y	No	E
16	1177	GH	Stroke Unit	Stroke		Adult Medical Ward	No	M	20546-1-124072		55				M	No					Co-amoxiclav	1	g	3	P	J01CR02	J01CR	J01C	J01	Pneumonia or LRTI (lower respiratory tract infections)	Pneu	RESP	HAI5	Yes	Y	No	E
16	1177	GH	Stroke Unit	Stroke		Adult Medical Ward	No	M	20546-1-124073		60				M	No					Ceftriaxone	2	g	1	P	J01DD04	J01DD	J01D	J01	Completely Unknown Indication	UNK	NDS	UNK	No	N	No	E
16	1177	GH	Stroke Unit	Stroke		Adult Medical Ward	No	M	20546-1-124076		63				F	No					Metronidazole	500	mg	3	P	J01XD01	J01XD	J01X	J01	Pneumonia or LRTI (lower respiratory tract infections)	Pneu	RESP	HAI4	Yes	Y	No	E
16	1177	GH	Stroke Unit	Stroke		Adult Medical Ward	No	M	20546-1-124076		63				F	No					Ceftriaxone	2	g	1	P	J01DD04	J01DD	J01D	J01	Pneumonia or LRTI (lower respiratory tract infections)	Pneu	RESP	HAI4	Yes	Y	No	E
16	1177	GH	Stroke Unit	Stroke		Adult Medical Ward	No	M	20546-1-124074		65				F	No					Ceftriaxone	2	g	1	P	J01DD04	J01DD	J01D	J01	Completely Unknown Indication	UNK	NDS	UNK	No	NI	No	E
16	1177	GH	Fever Unit	Fevers	Infectious disesase and HIV Unit	Adult Medical Ward	No	M	20545-1-124066		41				F	No					lamivudine and tenofovir disoproxil	600	mg	1	O	J05AR12	J05AR	J05A	J05	Human immunodeficiency virus	HIV	NDS	OTH	Yes	Y	No	T	No	No	No	No	No	No	No	No	No
16	1177	GH	Fever Unit	Fevers	Infectious disesase and HIV Unit	Adult Medical Ward	No	M	20545-1-124066		41				F	No					Rifampicin, pyrazinamide, ethambutol and isoniazid	2700	mg	1	O	J04AM06	J04AM	J04A	J04	Antibiotic prescribed with documentation for which there is no above diagnosis group	Other	NDS	CAI	Yes	Y	No	T	No	No	No	No	No	No	No	No	No
16	1177	GH	Fever Unit	Fevers	Infectious disesase and HIV Unit	Adult Medical Ward	No	M	20545-1-124066		41				F	No					Nevirapine	200	mg	2	O	J05AG01	J05AG	J05A	J05	Human immunodeficiency virus	HIV	NDS	OTH	Yes	Y	No	T	No	No	No	No	No	No	No	No	No
16	1177	GH	Fever Unit	Fevers	Infectious disesase and HIV Unit	Adult Medical Ward	No	M	20545-1-124067		39				F	No					Co-trimoxazole	960	mg	1	O	J01EE01	J01EE	J01E	J01	Drug is used as Medical Prophylaxis in general, without targeting a specific site, e.g. antifungal prophylaxis during imuunosuppression	MP-GEN	NDS	MP	Yes	Y	No	E
16	1177	GH	Fever Unit	Fevers	Infectious disesase and HIV Unit	Adult Medical Ward	No	M	20545-1-124067		39				F	No					Nystatin	400000	IU	4	O	A07AA02	A07AA	A07A	A07	Therapy for Ear, Nose, Throat infections including mouth, sinuses, larynx	ENT	ENT	CAI	Yes	Y	No	T	No	No	No	No	No	No	No	No	No
16	1177	GH	Fever Unit	Fevers	Infectious disesase and HIV Unit	Adult Medical Ward	No	M	20545-1-124067		39				F	No					Zidovudine, lamivudine and nevirapine	650	mg	1	O	J05AR05	J05AR	J05A	J05	Human immunodeficiency virus	HIV	NDS	OTH	Yes	Y	No	T	No	No	No	No	No	No	No	No	No
16	1177	GH	Fever Unit	Fevers	Infectious disesase and HIV Unit	Adult Medical Ward	No	M	20545-1-124070		31				F	Yes	PCT	Blood	0.1	mg/dl	Co-trimoxazole	1920	mg	2	O	J01EE01	J01EE	J01E	J01	Infections of the Central Nervous System	CNS	CNS	CAI	Yes	Y	Yes	E
16	1177	GH	Fever Unit	Fevers	Infectious disesase and HIV Unit	Adult Medical Ward	No	M	20545-1-124070		31				F	Yes	PCT	Blood	0.1	mg/dl	Fluconazole	200	mg	1	O	J02AC01	J02AC	J02A	J02	Therapy for Ear, Nose, Throat infections including mouth, sinuses, larynx	ENT	ENT	OTH	Yes	Y	No	T	No	No	No	No	No	No	No	No	No
16	1177	GH	Fever Unit	Fevers	Infectious disesase and HIV Unit	Adult Medical Ward	No	M	20545-1-124070		31				F	Yes	PCT	Blood	0.1	mg/dl	Amikacin	1	g	1	P	J01GB06	J01GB	J01G	J01	Pneumonia or LRTI (lower respiratory tract infections)	Pneu	RESP	HAI4	Yes	Y	No	E
16	1177	GH	Fever Unit	Fevers	Infectious disesase and HIV Unit	Adult Medical Ward	No	M	20545-1-124068		38				F	No					Rifampicin, pyrazinamide, ethambutol and isoniazid	3600	mg	1	O	J04AM06	J04AM	J04A	J04	Pulmonary TB (Tuberculosis)	TB	RESP	CAI	Yes	Y	No	T	No	No	No	No	No	No	No	No	No
16	1177	GH	Fever Unit	Fevers	Infectious disesase and HIV Unit	Adult Medical Ward	No	M	20545-1-124071		32				F	Yes	other	Urine	31	mg/dl	Fluconazole	200	mg	1	O	J02AC01	J02AC	J02A	J02	Prophylaxis for Ear, Nose, Throat (Surgical or Medical prophylaxis=SP/MP)	Proph ENT	ENT	MP	Yes	Y	No	E
16	1177	GH	Fever Unit	Fevers	Infectious disesase and HIV Unit	Adult Medical Ward	No	M	20545-1-124071		32				F	Yes	other	Urine	31	mg/dl	Co-trimoxazole	960	mg	1	O	J01EE01	J01EE	J01E	J01	Drug is used as Medical Prophylaxis in general, without targeting a specific site, e.g. antifungal prophylaxis during imuunosuppression	MP-GEN	NDS	MP	Yes	Y	No	E
16	1177	GH	Fever Unit	Fevers	Infectious disesase and HIV Unit	Adult Medical Ward	No	M	20545-1-124071		32				F	Yes	other	Urine	31	mg/dl	Amikacin	1	g	1	P	J01GB06	J01GB	J01G	J01	Drug is used as Medical Prophylaxis in general, without targeting a specific site, e.g. antifungal prophylaxis during imuunosuppression	MP-GEN	NDS	HAI4	Yes	Y	No	T	No	No	No	Yes	No	No	No	No	No
16	1177	GH	Fever Unit	Fevers	Infectious disesase and HIV Unit	Adult Medical Ward	No	M	20545-1-124069		37				M	No					Co-trimoxazole	1920	mg	3	O	J01EE01	J01EE	J01E	J01	Pneumonia or LRTI (lower respiratory tract infections)	Pneu	RESP	CAI	Yes	Y	No	E
16	1177	GH	Fever Unit	Fevers	Infectious disesase and HIV Unit	Adult Medical Ward	No	M	20545-1-124069		37				M	No					lamivudine, tenofovir disoproxil and efavirenz	1200	mg	1	O	J05AR11	J05AR	J05A	J05	Human immunodeficiency virus	HIV	NDS	OTH	Yes	Y	No	T	No	No	No	No	No	No	No	No	No
16	1177	GH	Fever Unit	Fevers	Infectious disesase and HIV Unit	Adult Medical Ward	No	M	20545-1-124064		51				F	No					Sulfamethoxazole and trimethoprim	1920	mg	3	O	J01EE01	J01EE	J01E	J01	Infections of the Central Nervous System	CNS	CNS	CAI	Yes	Y	No	E
16	1177	GH	Fever Unit	Fevers	Infectious disesase and HIV Unit	Adult Medical Ward	No	M	20545-1-124064		51				F	No					Fluconazole	200	mg	1	O	J02AC01	J02AC	J02A	J02	Therapy for Ear, Nose, Throat infections including mouth, sinuses, larynx	ENT	ENT	CAI	Yes	Y	No	E
16	1177	GH	Fever Unit	Fevers	Infectious disesase and HIV Unit	Adult Medical Ward	No	M	20545-1-124065		38				F	No					Co-trimoxazole	960	mg	1	O	J01EE01	J01EE	J01E	J01	Human immunodeficiency virus	HIV	NDS	MP	Yes	Y	No	E
16	1177	GH	Fever Unit	Fevers	Infectious disesase and HIV Unit	Adult Medical Ward	No	M	20545-1-124065		38				F	No					Co-amoxiclav	1	g	3	P	J01CR02	J01CR	J01C	J01	Pneumonia or LRTI (lower respiratory tract infections)	Pneu	RESP	CAI	Yes	Y	No	E
16	1177	GH	Fever Unit	Fevers	Infectious disesase and HIV Unit	Adult Medical Ward	No	M	20545-1-124065		38				F	No					lamivudine, tenofovir disoproxil and efavirenz	1200	mg	1	O	J05AR11	J05AR	J05A	J05	Human immunodeficiency virus	HIV	NDS	OTH	Yes	Y	No	T	No	No	No	No	No	No	No	No	No
16	1177	GH	Chest Clinic	Chest	TB	Adult Medical Ward	No	M	20544-1-124060		30				F	Yes	other	Blood	203	mg/dl	Rifampicin and isoniazid	225	mg	1	O	J04AM02	J04AM	J04A	J04	Pulmonary TB (Tuberculosis)	TB	RESP	OTH	Yes	Y	No	E
16	1177	GH	Chest Clinic	Chest	TB	Adult Medical Ward	No	M	20544-1-124060		30				F	Yes	other	Blood	203	mg/dl	Co-trimoxazole	1920	mg	2	O	J01EE01	J01EE	J01E	J01	Completely Unknown Indication	UNK	NDS	UNK	No	NI	No	E
16	1177	GH	Chest Clinic	Chest	TB	Adult Medical Ward	No	M	20544-1-124060		30				F	Yes	other	Blood	203	mg/dl	Clindamycin	300	mg	4	O	J01FF01	J01FF	J01F	J01	Completely Unknown Indication	UNK	NDS	UNK	No	NI	No	E
16	1177	GH	Chest Clinic	Chest	TB	Adult Medical Ward	No	M	20544-1-124060		30				F	Yes	other	Blood	203	mg/dl	lamivudine, abacavir and dolutegravir	1100	mg	1	O	J05AR13	J05AR	J05A	J05	Human immunodeficiency virus	HIV	NDS	OTH	Yes	Y	No	T	No	No	No	No	No	No	No	No	No
16	1177	GH	Chest Clinic	Chest	TB	Adult Medical Ward	No	M	20544-1-124060		30				F	Yes	other	Blood	203	mg/dl	Ciprofloxacin	500	mg	2	O	J01MA02	J01MA	J01M	J01	Completely Unknown Indication	UNK	NDS	UNK	No	NI	No	E
16	1177	GH	Chest Clinic	Chest	TB	Adult Medical Ward	No	M	20544-1-124058		57			46.000	M	No					Ciprofloxacin	500	mg	2	O	J01MA02	J01MA	J01M	J01	Completely Unknown Indication	UNK	NDS	UNK	No	NI	No	E
16	1177	GH	Chest Clinic	Chest	TB	Adult Medical Ward	No	M	20544-1-124058		57			46.000	M	No					Rifampicin, pyrazinamide and isoniazid	625	mg	1	O	J04AM05	J04AM	J04A	J04	Pulmonary TB (Tuberculosis)	TB	RESP	CAI	Yes	Y	Yes	E
16	1177	GH	Chest Clinic	Chest	TB	Adult Medical Ward	No	M	20544-1-124058		57			46.000	M	No					Clindamycin	300	mg	4	O	J01FF01	J01FF	J01F	J01	Completely Unknown Indication	UNK	NDS	UNK	No	NI	No	E
16	1177	GH	Chest Clinic	Chest	TB	Adult Medical Ward	No	M	20544-1-124057		39				M	Yes	other	Other	100	mg/L	Co-trimoxazole	960	mg	1	O	J01EE01	J01EE	J01E	J01	Drug is used as Medical Prophylaxis for MATERNAL risk factors e.g. maternal prolonged rupture of membranes	MP-MAT	Neonatal	MP	No	Y	No	T	No	No	No	No	No	No	No	No	No
16	1177	GH	Chest Clinic	Chest	TB	Adult Medical Ward	No	M	20544-1-124057		39				M	Yes	other	Other	100	mg/L	Rifampicin, pyrazinamide, ethambutol and isoniazid	900	mg	1	O	J04AM06	J04AM	J04A	J04	Pulmonary TB (Tuberculosis)	TB	RESP	CAI	Yes	Y	No	T	No	No	No	No	No	No	No	No	No
16	1177	GH	Chest Clinic	Chest	TB	Adult Medical Ward	No	M	20544-1-124059		57			35.000	M	No					Rifampicin and isoniazid	225	mg	1	O	J04AM02	J04AM	J04A	J04	Pulmonary TB (Tuberculosis)	TB	RESP	CAI	Yes	Y	Yes	E
16	1177	GH	Chest Clinic	Chest	TB	Adult Medical Ward	No	M	20544-1-124061		42				F	Yes	CRP	Other	120	mg/dl	Ciprofloxacin	500	mg	2	O	J01MA02	J01MA	J01M	J01	Completely Unknown Indication	UNK	NDS	UNK	No	NI	No	T	No	No	No	No	No	No	No	No	No
16	1177	GH	Chest Clinic	Chest	TB	Adult Medical Ward	No	M	20544-1-124061		42				F	Yes	CRP	Other	120	mg/dl	Clindamycin	300	mg	4	O	J01FF01	J01FF	J01F	J01	Completely Unknown Indication	UNK	NDS	UNK	No	NI	No	T	No	No	No	No	No	No	No	No	No
16	1177	GH	Chest Clinic	Chest	TB	Adult Medical Ward	No	M	20544-1-124055		75				M	Yes	CRP	Other	100	mg/dl	Rifampicin, pyrazinamide, ethambutol and isoniazid	900	mg	1	O	J04AM06	J04AM	J04A	J04	Pulmonary TB (Tuberculosis)	TB	RESP	CAI	Yes	Y	Yes	T	No	No	No	No	No	No	No	No	No
16	1177	GH	Chest Clinic	Chest	TB	Adult Medical Ward	No	M	20544-1-124063		16				F	Yes	other	Blood	37	mg/dl	Rifampicin, pyrazinamide, ethambutol and isoniazid	1800	mg	1	O	J04AM06	J04AM	J04A	J04	Pulmonary TB (Tuberculosis)	TB	RESP	CAI	Yes	Y	Yes	T	No	No	No	No	No	No	No	No	No
16	1177	GH	Chest Clinic	Chest	TB	Adult Medical Ward	No	M	20544-1-124062		18				F	No					Rifampicin, pyrazinamide, ethambutol and isoniazid	625	mg	1	O	J04AM06	J04AM	J04A	J04	Antibiotic prescribed with documentation for which there is no above diagnosis group	Other	NDS	OTH	Yes	Y	Yes	E
16	1177	GH	Chest Clinic	Chest	TB	Adult Medical Ward	No	M	20544-1-124056		55				M	No					Clindamycin	300	mg	3	O	J01FF01	J01FF	J01F	J01	Lung abscess including aspergilloma	LUNG	RESP	OTH	Yes	NA	No	E
16	1177	GH	Chest Clinic	Chest	TB	Adult Medical Ward	No	M	20544-1-124056		55				M	No					Rifampicin, pyrazinamide, ethambutol and isoniazid	625	mg	1	O	J04AM06	J04AM	J04A	J04	Pulmonary TB (Tuberculosis)	TB	RESP	OTH	Yes	Y	Yes	E
16	1177	GH	Chest Clinic	Chest	TB	Adult Medical Ward	No	M	20544-1-124056		55				M	No					Ciprofloxacin	500	mg	2	O	J01MA02	J01MA	J01M	J01	Lung abscess including aspergilloma	LUNG	RESP	OTH	Yes	NA	No	E
16	1177	GH	Polyclinic Emergency	Poly E		Adult Medical Ward	No	M	20543-1-123883		50				F	No					Cefuroxime	750	mg	3	P	J01DC02	J01DC	J01D	J01	GI infections (salmonellosis, Campylobacter, parasitic, C.difficile, etc.)	GI	GI	CAI	Yes	Y	Yes	E
16	1177	GH	Polyclinic Female and Paediatric	Poly F and Paeds		Adult Medical Ward	No	M	20542-1-123925			18		6.800	F	No					Co-amoxiclav	200	mg	3	P	J01CR02	J01CR	J01C	J01	Upper Respiratory Tract viral Infections including influenza but not ENT	URTI	RESP	CAI	Yes	Y	Yes	E
16	1177	GH	Polyclinic Female and Paediatric	Poly F and Paeds		Adult Medical Ward	No	M	20542-1-123932		24				F	No					Metronidazole	500	mg	3	P	J01XD01	J01XD	J01X	J01	Upper UTI including catheter related urinary tract infection, pyelonephritis	Pye	UTI	CAI	Yes	N	No	E
16	1177	GH	Polyclinic Female and Paediatric	Poly F and Paeds		Adult Medical Ward	No	M	20542-1-123932		24				F	No					Cefuroxime	700	mg	3	P	J01DC02	J01DC	J01D	J01	Upper UTI including catheter related urinary tract infection, pyelonephritis	Pye	UTI	CAI	Yes	Y	Yes	E
16	1177	GH	Polyclinic Female and Paediatric	Poly F and Paeds		Adult Medical Ward	No	M	20542-1-123934		36				F	No					Ceftriaxone	2	g	1	P	J01DD04	J01DD	J01D	J01	Upper UTI including catheter related urinary tract infection, pyelonephritis	Pye	UTI	CAI	Yes	Y	Yes	E
16	1177	GH	Polyclinic Female and Paediatric	Poly F and Paeds		Adult Medical Ward	No	M	20542-1-123934		36				F	No					Ciprofloxacin	400	mg	2	P	J01MA02	J01MA	J01M	J01	Upper UTI including catheter related urinary tract infection, pyelonephritis	Pye	UTI	CAI	Yes	N	Yes	E
16	1177	GH	Polyclinic Female and Paediatric	Poly F and Paeds		Adult Medical Ward	No	M	20542-1-123934		36				F	No					Artesunate	160	mg	2	P	P01BE03	P01BE	P01B	P01	Malaria	Malaria	NDS	CAI	Yes	Y	Yes	E
16	1177	GH	Polyclinic Female and Paediatric	Poly F and Paeds		Adult Medical Ward	No	M	20542-1-123923		8			22.000	F	No					Ceftriaxone	1	g	2	P	J01DD04	J01DD	J01D	J01	Therapy for Ear, Nose, Throat infections including mouth, sinuses, larynx	ENT	ENT	CAI	Yes	NA	Yes	E
16	1177	GH	Polyclinic Female and Paediatric	Poly F and Paeds		Adult Medical Ward	No	M	20542-1-123929		83				F	No					Co-amoxiclav	875	mg	2	O	J01CR02	J01CR	J01C	J01	Pneumonia or LRTI (lower respiratory tract infections)	Pneu	RESP	CAI	Yes	Y	Yes	E
16	1177	GH	Polyclinic Female and Paediatric	Poly F and Paeds		Adult Medical Ward	No	M	20542-1-123935		18				F	Yes	other	Blood	10.39	mg/L	Ceftriaxone	2	g	1	P	J01DD04	J01DD	J01D	J01	Pneumonia or LRTI (lower respiratory tract infections)	Pneu	RESP	CAI	Yes	Y	Yes	E
16	1177	GH	Polyclinic Female and Paediatric	Poly F and Paeds		Adult Medical Ward	No	M	20542-1-123935		18				F	Yes	other	Blood	10.39	mg/L	Clindamycin	300	mg	4	P	J01FF01	J01FF	J01F	J01	Bone/Joint Infections: Septic arthritis (including prosthetic joint), osteomyelitis	BJ	SSTBJ	CAI	Yes	NA	Yes	E
16	1177	GH	Polyclinic Female and Paediatric	Poly F and Paeds		Adult Medical Ward	No	M	20542-1-123927		86				F	No					Ceftriaxone	2	g	1	P	J01DD04	J01DD	J01D	J01	Lower UTI	Cys	UTI	CAI	Yes	Y	No	E
16	1177	GH	Polyclinic Female and Paediatric	Poly F and Paeds		Adult Medical Ward	No	M	20542-1-123927		86				F	No					Metronidazole	500	mg	3	P	J01XD01	J01XD	J01X	J01	Completely Unknown Indication	UNK	NDS	UNK	No	NI	No	E
16	1177	GH	Polyclinic Female and Paediatric	Poly F and Paeds		Adult Medical Ward	No	M	20542-1-123933		65				F	No					Co-amoxiclav	875	mg	2	O	J01CR02	J01CR	J01C	J01	Pneumonia or LRTI (lower respiratory tract infections)	Pneu	RESP	CAI	Yes	Y	Yes	E
16	1177	GH	Polyclinic Female and Paediatric	Poly F and Paeds		Adult Medical Ward	No	M	20542-1-123930		85				F	No					Co-amoxiclav	1	g	3	P	J01CR02	J01CR	J01C	J01	Therapy for Ear, Nose, Throat infections including mouth, sinuses, larynx	ENT	ENT	CAI	Yes	Y	Yes	E
16	1177	GH	Polyclinic Female and Paediatric	Poly F and Paeds		Adult Medical Ward	No	M	20542-1-123924		2			10.800	M	No					Ceftriaxone	1	g	1	P	J01DD04	J01DD	J01D	J01	Sepsis, sepsis syndrome or septic shock with no clear anatomic site	SEPSIS	NDS	CAI	Yes	Y	No	E
16	1177	GH	Polyclinic Female and Paediatric	Poly F and Paeds		Adult Medical Ward	No	M	20542-1-123924		2			10.800	M	No					Metronidazole	75	mg	2	P	J01XD01	J01XD	J01X	J01	GI infections (salmonellosis, Campylobacter, parasitic, C.difficile, etc.)	GI	GI	CAI	Yes	Y	Yes	E
16	1177	GH	Polyclinic Female and Paediatric	Poly F and Paeds		Adult Medical Ward	No	M	20542-1-123928		78				F	Yes	other	Blood	1.7	ng/L	Ceftriaxone	2	g	2	P	J01DD04	J01DD	J01D	J01	Completely Unknown Indication	UNK	NDS	UNK	No	NI	Yes	E
16	1177	GH	Polyclinic Female and Paediatric	Poly F and Paeds		Adult Medical Ward	No	M	20542-1-123922			16		12.000	F	No					Co-amoxiclav	300	mg	3	P	J01CR02	J01CR	J01C	J01	Pneumonia or LRTI (lower respiratory tract infections)	Pneu	RESP	CAI	Yes	Y	No	E
16	1177	GH	Polyclinic Female and Paediatric	Poly F and Paeds		Adult Medical Ward	No	M	20542-1-123931		59				F	No					Artesunate	210	mg	2	P	P01BE03	P01BE	P01B	P01	Malaria	Malaria	NDS	CAI	Yes	Y	Yes	E
16	1177	GH	Polyclinic Female and Paediatric	Poly F and Paeds		Adult Medical Ward	No	M	20542-1-123926		82				F	No					Artesunate	160	mg	2	P	P01BE03	P01BE	P01B	P01	Malaria	Malaria	NDS	CAI	Yes	Y	Yes	E
16	1177	GH	Polyclinic Male	Poly Male		Adult Medical Ward	No	M	20541-1-123894		19				M	No					Artesunate	120	mg	2	P	P01BE03	P01BE	P01B	P01	Malaria	Malaria	NDS	CAI	Yes	Y	Yes	E
16	1177	GH	Polyclinic Male	Poly Male		Adult Medical Ward	No	M	20541-1-123894		19				M	No					Ceftriaxone	2	g	1	P	J01DD04	J01DD	J01D	J01	Sepsis, sepsis syndrome or septic shock with no clear anatomic site	SEPSIS	NDS	CAI	Yes	Y	No	E
16	1177	GH	Polyclinic Male	Poly Male		Adult Medical Ward	No	M	20541-1-123892		79				M	No					Ciprofloxacin	500	mg	2	O	J01MA02	J01MA	J01M	J01	Upper UTI including catheter related urinary tract infection, pyelonephritis	Pye	UTI	CAI	Yes	N	No	E
16	1177	GH	Polyclinic Male	Poly Male		Adult Medical Ward	No	M	20541-1-123892		79				M	No					Fluconazole	150	mg	1	O	J02AC01	J02AC	J02A	J02	Lower UTI	Cys	UTI	CAI	Yes	Y	Yes	E
16	1177	GH	Polyclinic Male	Poly Male		Adult Medical Ward	No	M	20541-1-123892		79				M	No					Gentamicin	80	mg	3	P	J01GB03	J01GB	J01G	J01	Upper UTI including catheter related urinary tract infection, pyelonephritis	Pye	UTI	CAI	Yes	Y	No	E
16	1177	GH	Polyclinic Male	Poly Male		Adult Medical Ward	No	M	20541-1-123895		43				M	No					Azithromycin	500	mg	1	O	J01FA10	J01FA	J01F	J01	Pneumonia or LRTI (lower respiratory tract infections)	Pneu	RESP	CAI	Yes	N	Yes	E
16	1177	GH	Polyclinic Male	Poly Male		Adult Medical Ward	No	M	20541-1-123895		43				M	No					Penicillin v	250	mg	1	O	J01CE02	J01CE	J01C	J01	Drug is used as Medical Prophylaxis in general, without targeting a specific site, e.g. antifungal prophylaxis during imuunosuppression	MP-GEN	NDS	MP	Yes	Y	No	E
16	1177	GH	Polyclinic Male	Poly Male		Adult Medical Ward	No	M	20541-1-123896		71				M	No					Cefuroxime	500	mg	2	O	J01DC02	J01DC	J01D	J01	Lower UTI	Cys	UTI	CAI	Yes	Y	Yes	E
16	1177	GH	Polyclinic Male	Poly Male		Adult Medical Ward	No	M	20541-1-123897		56				M	No					Co-amoxiclav	1.2	g	3	P	J01CR02	J01CR	J01C	J01	Pneumonia or LRTI (lower respiratory tract infections)	Pneu	RESP	CAI	Yes	Y	Yes	E
16	1177	GH	Polyclinic Male	Poly Male		Adult Medical Ward	No	M	20541-1-123897		56				M	No					Metronidazole	500	mg	3	P	J01XD01	J01XD	J01X	J01	Pneumonia or LRTI (lower respiratory tract infections)	Pneu	RESP	CAI	Yes	N	Yes	E
16	1177	GH	Polyclinic Male	Poly Male		Adult Medical Ward	No	M	20541-1-123898		18				M	No					Artemether and lumefantrine	560	mg	2	O	P01BF01	P01BF	P01B	P01	Malaria	Malaria	NDS	CAI	Yes	Y	Yes	E
16	1177	GH	Polyclinic Male	Poly Male		Adult Medical Ward	No	M	20541-1-123898		18				M	No					Ceftriaxone	2	g	1	P	J01DD04	J01DD	J01D	J01	GI infections (salmonellosis, Campylobacter, parasitic, C.difficile, etc.)	GI	GI	CAI	Yes	Y	No	E
16	1177	GH	Polyclinic Male	Poly Male		Adult Medical Ward	No	M	20541-1-123893		24				M	No					Artesunate	156	mg	2	P	P01BE03	P01BE	P01B	P01	Malaria	Malaria	NDS	CAI	Yes	Y	No	E
16	1177	GH	Reconstructive Plastic Surgery Male	RPS Male		Adult Surgical Ward	No	S	20539-2-123940		41				M	No					Cefuroxime	500	mg	2	O	J01DC02	J01DC	J01D	J01	Prophylaxis for plastic or orthopaedic surgery (Bone or Joint)	Proph BJ	SSTBJ	SP3	No	NA	Yes	T	No	No	No	No	No	Yes	No	No	No
16	1177	GH	Reconstructive Plastic Surgery Male	RPS Male		Adult Surgical Ward	No	S	20539-2-123942		32				M	No					Cefuroxime	750	mg	3	P	J01DC02	J01DC	J01D	J01	Prophylaxis for plastic or orthopaedic surgery (Bone or Joint)	Proph BJ	SSTBJ	SP3	No	NA	No	E
16	1177	GH	Reconstructive Plastic Surgery Male	RPS Male		Adult Surgical Ward	No	S	20539-2-123941		43				M	No					Co-amoxiclav	1.2	g	3	P	J01CR02	J01CR	J01C	J01	Prophylaxis for plastic or orthopaedic surgery (Bone or Joint)	Proph BJ	SSTBJ	SP3	No	NA	Yes	E
16	1177	GH	Reconstructive Plastic Surgery Paeds	RPS Paeds		Paediatric Surgical Ward	No	S	20538-2-123943		3			13.500	F	No					Cefuroxime	125	mg	2	O	J01DC02	J01DC	J01D	J01	Prophylaxis for plastic or orthopaedic surgery (Bone or Joint)	Proph BJ	SSTBJ	SP3	No	NA	Yes	E
16	1177	GH	Reconstructive Plastic Surgery Female	RPS Female		Adult Surgical Ward	No	S	20537-2-126380		60				F	No					Clindamycin	300	mg	3	O	J01FF01	J01FF	J01F	J01	Prophylaxis for plastic or orthopaedic surgery (Bone or Joint)	Proph BJ	SSTBJ	SP3	No	NA	Yes	E
16	1177	GH	Reconstructive Plastic Surgery Female	RPS Female		Adult Surgical Ward	No	S	20537-2-126379		31				F	No					Cefuroxime	500	mg	2	O	J01DC02	J01DC	J01D	J01	Prophylaxis for plastic or orthopaedic surgery (Bone or Joint)	Proph BJ	SSTBJ	SP3	No	NA	Yes	E
16	1177	GH	Reconstructive Plastic Surgery Female	RPS Female		Adult Surgical Ward	No	S	20537-2-126378		22				F	No					Levofloxacin	500	mg	1	O	J01MA12	J01MA	J01M	J01	Skin and Soft Tissue: Cellulitis, wound including surgical site infection, deep soft tissue not involving bone e.g., infected pressure or diabetic ulcer, abscess	SST	SSTBJ	CAI	Yes	NA	Yes	T	No	No	No	No	No	No	No	No	Yes
16	1177	GH	Burns Female / Paeds	RPS Burns Female and Paeds	Burns Unit	Adult Surgical Ward	No	S	20535-2-125469			18		8.000	F	Yes	PCT	Other	0.43	ng/ml	Cefuroxime	125	mg	2	O	J01DC02	J01DC	J01D	J01	Skin and Soft Tissue: Cellulitis, wound including surgical site infection, deep soft tissue not involving bone e.g., infected pressure or diabetic ulcer, abscess	SST	SSTBJ	HAI4	Yes	Y	Yes	T	No	No	No	No	No	No	No	No	Yes
16	1177	GH	Burns Male	RPS Burns Male	Burns Unit	Adult Surgical Ward	No	S	20534-2-125471		20				M	No					Clindamycin	300	mg	3	O	J01FF01	J01FF	J01F	J01	Prophylaxis for plastic or orthopaedic surgery (Bone or Joint)	Proph BJ	SSTBJ	SP3	No	NA	No	E
16	1177	GH	Burns Male	RPS Burns Male	Burns Unit	Adult Surgical Ward	No	S	20534-2-125471		20				M	No					Ciprofloxacin	500	mg	2	O	J01MA02	J01MA	J01M	J01	Prophylaxis for plastic or orthopaedic surgery (Bone or Joint)	Proph BJ	SSTBJ	SP3	No	NA	No	E
16	1177	GH	Burns Male	RPS Burns Male	Burns Unit	Adult Surgical Ward	No	S	20534-2-125472		8			26.000	M	No					Cefuroxime	250	mg	2	O	J01DC02	J01DC	J01D	J01	Prophylaxis for plastic or orthopaedic surgery (Bone or Joint)	Proph BJ	SSTBJ	SP3	No	NA	Yes	E
16	1177	GH	Burns Male	RPS Burns Male	Burns Unit	Adult Surgical Ward	No	S	20534-2-125470		49			66.000	M	No					Ciprofloxacin	500	mg	2	O	J01MA02	J01MA	J01M	J01	Skin and Soft Tissue: Cellulitis, wound including surgical site infection, deep soft tissue not involving bone e.g., infected pressure or diabetic ulcer, abscess	SST	SSTBJ	CAI	Yes	NA	Yes	E
16	1177	GH	Burns Male	RPS Burns Male	Burns Unit	Adult Surgical Ward	No	S	20534-2-125470		49			66.000	M	No					Clindamycin	300	mg	3	O	J01FF01	J01FF	J01F	J01	Skin and Soft Tissue: Cellulitis, wound including surgical site infection, deep soft tissue not involving bone e.g., infected pressure or diabetic ulcer, abscess	SST	SSTBJ	CAI	Yes	NA	Yes	E
16	1177	GH	Rainbow	RB	A&E	Adult Medical Ward	No	M	20533-1-123880		37				M	No					Co-amoxiclav	1	g	3	P	J01CR02	J01CR	J01C	J01	Bone/Joint Infections: Septic arthritis (including prosthetic joint), osteomyelitis	BJ	SSTBJ	CAI	Yes	NA	No	E
16	1177	GH	Rainbow	RB	A&E	Adult Medical Ward	No	M	20533-1-123882		89				M	No					Ceftriaxone	2	g	1	P	J01DD04	J01DD	J01D	J01	Pneumonia or LRTI (lower respiratory tract infections)	Pneu	RESP	CAI	Yes	Y	No	E
16	1177	GH	Rainbow	RB	A&E	Adult Medical Ward	No	M	20533-1-123878		70				M	No					Co-amoxiclav	1	g	2	P	J01CR02	J01CR	J01C	J01	Pneumonia or LRTI (lower respiratory tract infections)	Pneu	RESP	CAI	Yes	Y	No	E
16	1177	GH	Rainbow	RB	A&E	Adult Medical Ward	No	M	20533-1-123879		65				M	No					Metronidazole	500	mg	3	P	J01XD01	J01XD	J01X	J01	Skin and Soft Tissue: Cellulitis, wound including surgical site infection, deep soft tissue not involving bone e.g., infected pressure or diabetic ulcer, abscess	SST	SSTBJ	CAI	Yes	NA	Yes	E
16	1177	GH	Rainbow	RB	A&E	Adult Medical Ward	No	M	20533-1-123879		65				M	No					Co-amoxiclav	1	g	2	P	J01CR02	J01CR	J01C	J01	Skin and Soft Tissue: Cellulitis, wound including surgical site infection, deep soft tissue not involving bone e.g., infected pressure or diabetic ulcer, abscess	SST	SSTBJ	CAI	Yes	NA	Yes	E
16	1177	GH	Rainbow	RB	A&E	Adult Medical Ward	No	M	20533-1-123881		4				M	No	other				Cefuroxime	125	mg	2	O	J01DC02	J01DC	J01D	J01	Skin and Soft Tissue: Cellulitis, wound including surgical site infection, deep soft tissue not involving bone e.g., infected pressure or diabetic ulcer, abscess	SST	SSTBJ	CAI	Yes	Y	Yes	E
16	1177	GH	Orange	O	A&E	Adult Medical Ward	No	M	20532-1-123891		87				M	No					Metronidazole	400	mg	3	P	J01XD01	J01XD	J01X	J01	Completely Unknown Indication	UNK	NDS	UNK	No	NI	No	E
16	1177	GH	Orange	O	A&E	Adult Medical Ward	No	M	20532-1-123891		87				M	No					Ceftriaxone	2	g	1	P	J01DD04	J01DD	J01D	J01	Pneumonia or LRTI (lower respiratory tract infections)	Pneu	RESP	HAI4	Yes	Y	No	E
16	1177	GH	Orange	O	A&E	Adult Medical Ward	No	M	20532-1-123890		36				M	No					Cefuroxime	750	mg	3	P	J01DC02	J01DC	J01D	J01	Upper UTI including catheter related urinary tract infection, pyelonephritis	Pye	UTI	HAI2	Yes	Y	No	E
16	1177	GH	Orange	O	A&E	Adult Medical Ward	No	M	20532-1-123889		41				M	No					Erythromycin	500	mg	4	O	J01FA01	J01FA	J01F	J01	Skin and Soft Tissue: Cellulitis, wound including surgical site infection, deep soft tissue not involving bone e.g., infected pressure or diabetic ulcer, abscess	SST	SSTBJ	CAI	Yes	NA	No	E
16	1177	GH	Yellow	Y	A&E	Adult Medical Ward	No	M	20531-1-123885		56				M	No					Co-amoxiclav	1	g	2	O	J01CR02	J01CR	J01C	J01	Pneumonia or LRTI (lower respiratory tract infections)	Pneu	RESP	HAI4	Yes	Y	Yes	E
16	1177	GH	Yellow	Y	A&E	Adult Medical Ward	No	M	20531-1-123885		56				M	No					Azithromycin	500	mg	1	O	J01FA10	J01FA	J01F	J01	Pneumonia or LRTI (lower respiratory tract infections)	Pneu	RESP	HAI4	Yes	Y	Yes	E
16	1177	GH	Yellow	Y	A&E	Adult Medical Ward	No	M	20531-1-123888		72				M	No					Cefuroxime	750	mg	3	P	J01DC02	J01DC	J01D	J01	Sepsis, sepsis syndrome or septic shock with no clear anatomic site	SEPSIS	NDS	CAI	Yes	Y	Yes	E
16	1177	GH	Yellow	Y	A&E	Adult Medical Ward	No	M	20531-1-123888		72				M	No					Azithromycin	500	mg	1	O	J01FA10	J01FA	J01F	J01	Pneumonia or LRTI (lower respiratory tract infections)	Pneu	RESP	CAI	Yes	Y	No	E
16	1177	GH	Yellow	Y	A&E	Adult Medical Ward	No	M	20531-1-123884		43				M	No					Cefuroxime	750	mg	3	P	J01DC02	J01DC	J01D	J01	Prophylaxis for CNS (neurosurgery, meningococcal)	Proph CNS	CNS	MP	No	NA	No	E
16	1177	GH	Yellow	Y	A&E	Adult Medical Ward	No	M	20531-1-123886		76				M	No					Ciprofloxacin	400	mg	2	P	J01MA02	J01MA	J01M	J01	Completely Unknown Indication	UNK	NDS	UNK	No	NI	Yes	E
16	1177	GH	Yellow	Y	A&E	Adult Medical Ward	No	M	20531-1-123887		45				F	No					Metronidazole	500	mg	3	P	J01XD01	J01XD	J01X	J01	Prophylaxis for CNS (neurosurgery, meningococcal)	Proph CNS	CNS	CAI	No	NA	Yes	E
16	1177	GH	Yellow	Y	A&E	Adult Medical Ward	No	M	20531-1-123887		45				F	No					Cefuroxime	750	mg	3	P	J01DC02	J01DC	J01D	J01	Prophylaxis for CNS (neurosurgery, meningococcal)	Proph CNS	CNS	CAI	No	NA	Yes	E
16	1177	GH	Red	RED	A&E	Adult Medical Ward	No	M	20530-1-123870		17				M	No					Vancomycin	500	mg	3	P	J01XA01	J01XA	J01X	J01	Infections of the Central Nervous System	CNS	CNS	CAI	Yes	Y	No	E
16	1177	GH	Red	RED	A&E	Adult Medical Ward	No	M	20530-1-123870		17				M	No					Ceftriaxone	2	g	2	P	J01DD04	J01DD	J01D	J01	Infections of the Central Nervous System	CNS	CNS	CAI	Yes	Y	No	E
16	1177	GH	Red	RED	A&E	Adult Medical Ward	No	M	20530-1-123870		17				M	No					Aciclovir	750	mg	3	P	J05AB01	J05AB	J05A	J05	Infections of the Central Nervous System	CNS	CNS	CAI	Yes	Y	No	E
16	1177	GH	Red	RED	A&E	Adult Medical Ward	No	M	20530-1-123870		17				M	No					Artesunate	120	mg	2	P	P01BE03	P01BE	P01B	P01	Malaria	Malaria	NDS	CAI	No	Y	Yes	E
16	1177	GH	Red	RED	A&E	Adult Medical Ward	No	M	20530-1-123871		50				M	No					Cefuroxime	750	mg	2	P	J01DC02	J01DC	J01D	J01	Pneumonia or LRTI (lower respiratory tract infections)	Pneu	RESP	CAI	Yes	Y	Yes	E
16	1177	GH	Red	RED	A&E	Adult Medical Ward	No	M	20530-1-123871		50				M	No					Metronidazole	500	mg	3	P	J01XD01	J01XD	J01X	J01	Pneumonia or LRTI (lower respiratory tract infections)	Pneu	RESP	CAI	Yes	Y	Yes	E
16	1177	GH	Red	RED	A&E	Adult Medical Ward	No	M	20530-1-123876		88				M	No					Co-amoxiclav	1	g	3	P	J01CR02	J01CR	J01C	J01	Pneumonia or LRTI (lower respiratory tract infections)	Pneu	RESP	CAI	Yes	Y	No	E
16	1177	GH	Red	RED	A&E	Adult Medical Ward	No	M	20530-1-123876		88				M	No					Azithromycin	500	mg	1	O	J01FA10	J01FA	J01F	J01	Pneumonia or LRTI (lower respiratory tract infections)	Pneu	RESP	CAI	Yes	N	No	E
16	1177	GH	Red	RED	A&E	Adult Medical Ward	No	M	20530-1-123875		32				F	No					Fluconazole	400	mg	1	O	J02AC01	J02AC	J02A	J02	Infections of the Central Nervous System	CNS	CNS	CAI	Yes	Y	No	E
16	1177	GH	Red	RED	A&E	Adult Medical Ward	No	M	20530-1-123875		32				F	No					Co-trimoxazole	1920	mg	2	O	J01EE01	J01EE	J01E	J01	Pneumonia or LRTI (lower respiratory tract infections)	Pneu	RESP	CAI	No	N	No	E
16	1177	GH	Red	RED	A&E	Adult Medical Ward	No	M	20530-1-123875		32				F	No					Ceftriaxone	2	g	2	P	J01DD04	J01DD	J01D	J01	Sepsis, sepsis syndrome or septic shock with no clear anatomic site	SEPSIS	NDS	CAI	No	N	No	E
16	1177	GH	Red	RED	A&E	Adult Medical Ward	No	M	20530-1-123877		32				M	No					Metronidazole	500	mg	3	P	J01XD01	J01XD	J01X	J01	Pneumonia or LRTI (lower respiratory tract infections)	Pneu	RESP	CAI	Yes	Y	No	E
16	1177	GH	Red	RED	A&E	Adult Medical Ward	No	M	20530-1-123877		32				M	No					Ceftriaxone	2	g	1	P	J01DD04	J01DD	J01D	J01	Pneumonia or LRTI (lower respiratory tract infections)	Pneu	RESP	CAI	Yes	Y	No	E
16	1177	GH	Red	RED	A&E	Adult Medical Ward	No	M	20530-1-123873		24				F	No					Cefuroxime	750	mg	3	P	J01DC02	J01DC	J01D	J01	Bone/Joint Infections: Septic arthritis (including prosthetic joint), osteomyelitis	BJ	SSTBJ	CAI	Yes	Y	Yes	E
16	1177	GH	Red	RED	A&E	Adult Medical Ward	No	M	20530-1-123872		22				M	No					Cefuroxime	750	mg	3	P	J01DC02	J01DC	J01D	J01	Completely Unknown Indication	UNK	NDS	UNK	No	NI	No	E
16	1177	GH	Red	RED	A&E	Adult Medical Ward	No	M	20530-1-123874		25				M	No					Cefuroxime	750	mg	3	P	J01DC02	J01DC	J01D	J01	Prophylaxis for plastic or orthopaedic surgery (Bone or Joint)	Proph BJ	SSTBJ	CAI	No	Y	Yes	E
16	1177	GH	Surgical Floor 6	SF6		Adult Surgical Ward	No	S	20509-2-123623		74				M	No		Urine			Amikacin	250	mg	1	P	J01GB06	J01GB	J01G	J01	Sepsis, sepsis syndrome or septic shock with no clear anatomic site	SEPSIS	NDS	UNK	No	NI	No	E
16	1177	GH	Surgical Floor 6	SF6		Adult Surgical Ward	No	S	20509-2-123623		74				M	No		Urine			Artemether and lumefantrine	560	mg	2	O	P01BF01	P01BF	P01B	P01	Malaria	Malaria	NDS	HAI4	No	NI	Yes	E
16	1177	GH	Surgical Floor 6	SF6		Adult Surgical Ward	No	S	20509-2-123623		74				M	No		Urine			Meropenem	1	g	3	P	J01DH02	J01DH	J01D	J01	Sepsis, sepsis syndrome or septic shock with no clear anatomic site	SEPSIS	NDS	HAI4	Yes	NA	Yes	T	No	No	No	Yes	No	No	No	No	No
16	1177	GH	Surgical Floor 6	SF6		Adult Surgical Ward	No	S	20509-2-123624		64				M	No					Gentamicin	80	mg	3	P	J01GB03	J01GB	J01G	J01	Completely Unknown Indication	UNK	NDS	HAI1	No	NI	No	E
16	1177	GH	Surgical Floor 6	SF6		Adult Surgical Ward	No	S	20509-2-123624		64				M	No					Ceftriaxone	2	g	1	P	J01DD04	J01DD	J01D	J01	Completely Unknown Indication	UNK	NDS	HAI1	No	NI	No	E
16	1177	GH	Surgical Floor 5	SF5		Adult Surgical Ward	No	S	20508-2-123753		52				M	No					Co-amoxiclav	1.2	g	3	P	J01CR02	J01CR	J01C	J01	Skin and Soft Tissue: Cellulitis, wound including surgical site infection, deep soft tissue not involving bone e.g., infected pressure or diabetic ulcer, abscess	SST	SSTBJ	CAI	Yes	Y	No	E
16	1177	GH	Surgical Floor 5	SF5		Adult Surgical Ward	No	S	20508-2-123753		52				M	No					Nevirapine	200	mg	2	O	J05AG01	J05AG	J05A	J05	Human immunodeficiency virus	HIV	NDS	UNK	No	Y	No	T	No	No	Yes	No	No	No	No	No	No
16	1177	GH	Surgical Floor 5	SF5		Adult Surgical Ward	No	S	20508-2-123753		52				M	No					Metronidazole	500	mg	3	P	J01XD01	J01XD	J01X	J01	Skin and Soft Tissue: Cellulitis, wound including surgical site infection, deep soft tissue not involving bone e.g., infected pressure or diabetic ulcer, abscess	SST	SSTBJ	CAI	Yes	Y	No	E
16	1177	GH	Surgical Floor 5	SF5		Adult Surgical Ward	No	S	20508-2-123753		52				M	No					lamivudine and tenofovir disoproxil	600	mg	1	O	J05AR12	J05AR	J05A	J05	Human immunodeficiency virus	HIV	NDS	UNK	No	Y	No	T	No	No	Yes	No	No	No	No	No	No
16	1177	GH	Surgical Floor 5	SF5		Adult Surgical Ward	No	S	20508-2-123750		52				M	No					Metronidazole	400	mg	3	O	P01AB01	P01AB	P01A	P01	Skin and Soft Tissue: Cellulitis, wound including surgical site infection, deep soft tissue not involving bone e.g., infected pressure or diabetic ulcer, abscess	SST	SSTBJ	CAI	Yes	N	No	E
16	1177	GH	Surgical Floor 5	SF5		Adult Surgical Ward	No	S	20508-2-123750		52				M	No					Flucloxacillin	500	mg	4	O	J01CF05	J01CF	J01C	J01	Skin and Soft Tissue: Cellulitis, wound including surgical site infection, deep soft tissue not involving bone e.g., infected pressure or diabetic ulcer, abscess	SST	SSTBJ	CAI	Yes	Y	No	E
16	1177	GH	Surgical Floor 5	SF5		Adult Surgical Ward	No	S	20508-2-123768		16				F	No					Co-amoxiclav	1.2	g	2	P	J01CR02	J01CR	J01C	J01	Surgery of the Gastro-Intestinal tract, liver or biliary tree, GI prophylaxis in neutropaenic patients or hepatic failure	Proph GI	GI	SP3	No	Y	No	E
16	1177	GH	Surgical Floor 5	SF5		Adult Surgical Ward	No	S	20508-2-123768		16				F	No					Metronidazole	500	mg	3	P	J01XD01	J01XD	J01X	J01	Surgery of the Gastro-Intestinal tract, liver or biliary tree, GI prophylaxis in neutropaenic patients or hepatic failure	Proph GI	GI	SP3	No	Y	No	E
16	1177	GH	Surgical Floor 5	SF5		Adult Surgical Ward	No	S	20508-2-123766		54				M	No					Metronidazole	500	mg	3	P	J01XD01	J01XD	J01X	J01	Surgery of the Gastro-Intestinal tract, liver or biliary tree, GI prophylaxis in neutropaenic patients or hepatic failure	Proph GI	GI	SP3	Yes	Y	No	E
16	1177	GH	Surgical Floor 5	SF5		Adult Surgical Ward	No	S	20508-2-123766		54				M	No					Co-amoxiclav	1.2	g	3	P	J01CR02	J01CR	J01C	J01	Surgery of the Gastro-Intestinal tract, liver or biliary tree, GI prophylaxis in neutropaenic patients or hepatic failure	Proph GI	GI	SP3	Yes	Y	No	E
16	1177	GH	Surgical Floor 5	SF5		Adult Surgical Ward	No	S	20508-2-123732		32				M	No					Co-amoxiclav	1	mg	2	O	J01CR02	J01CR	J01C	J01	Completely Unknown Indication	UNK	NDS	UNK	Yes	NI	No	E
16	1177	GH	Surgical Floor 5	SF5		Adult Surgical Ward	No	S	20508-2-123769		48				F	No					Ciprofloxacin	500	mg	2	O	J01MA02	J01MA	J01M	J01	IntraAbdominal sepsis including hepatobiliary, intra-abdominal abscess etc.	IA	GI	SP3	Yes	N	No	E
16	1177	GH	Surgical Floor 5	SF5		Adult Surgical Ward	No	S	20508-2-123769		48				F	No					Metronidazole	400	mg	2	O	P01AB01	P01AB	P01A	P01	IntraAbdominal sepsis including hepatobiliary, intra-abdominal abscess etc.	IA	GI	SP3	Yes	Y	No	E
16	1177	GH	Surgical Floor 5	SF5		Adult Surgical Ward	No	S	20508-2-123769		48				F	No					Co-amoxiclav	1	g	2	O	J01CR02	J01CR	J01C	J01	IntraAbdominal sepsis including hepatobiliary, intra-abdominal abscess etc.	IA	GI	SP3	Yes	Y	No	E
16	1177	GH	Surgical Floor 5	SF5		Adult Surgical Ward	No	S	20508-2-123765		62				M	No					Metronidazole	400	mg	3	O	P01AB01	P01AB	P01A	P01	Skin and Soft Tissue: Cellulitis, wound including surgical site infection, deep soft tissue not involving bone e.g., infected pressure or diabetic ulcer, abscess	SST	SSTBJ	CAI	Yes	Y	No	E
16	1177	GH	Surgical Floor 5	SF5		Adult Surgical Ward	No	S	20508-2-123765		62				M	No					Co-amoxiclav	1	g	2	O	J01CR02	J01CR	J01C	J01	Skin and Soft Tissue: Cellulitis, wound including surgical site infection, deep soft tissue not involving bone e.g., infected pressure or diabetic ulcer, abscess	SST	SSTBJ	CAI	Yes	Y	No	E
16	1177	GH	Surgical Floor 5	SF5		Adult Surgical Ward	No	S	20508-2-123772		56				F	No					Co-amoxiclav	1	g	2	O	J01CR02	J01CR	J01C	J01	Surgery of the Gastro-Intestinal tract, liver or biliary tree, GI prophylaxis in neutropaenic patients or hepatic failure	Proph GI	GI	SP3	Yes	Y	No	E
16	1177	GH	Surgical Floor 5	SF5		Adult Surgical Ward	No	S	20508-2-123767		37				F	No					Meropenem	1	g	3	P	J01DH02	J01DH	J01D	J01	Sepsis, sepsis syndrome or septic shock with no clear anatomic site	SEPSIS	NDS	CAI	No	NA	No	E
16	1177	GH	Surgical Floor 5	SF5		Adult Surgical Ward	No	S	20508-2-123771		28				F	No					Doxycycline	100	mg	2	O	J01AA02	J01AA	J01A	J01	IntraAbdominal sepsis including hepatobiliary, intra-abdominal abscess etc.	IA	GI	CAI	Yes	Y	No	E
16	1177	GH	Surgical Floor 5	SF5		Adult Surgical Ward	No	S	20508-2-123771		28				F	No					Metronidazole	400	mg	3	O	P01AB01	P01AB	P01A	P01	IntraAbdominal sepsis including hepatobiliary, intra-abdominal abscess etc.	IA	GI	CAI	Yes	Y	No	E
16	1177	GH	Surgical Floor 5	SF5		Adult Surgical Ward	No	S	20508-2-123771		28				F	No					Cefixime	200	mg	2	O	J01DD08	J01DD	J01D	J01	IntraAbdominal sepsis including hepatobiliary, intra-abdominal abscess etc.	IA	GI	CAI	Yes	Y	No	E
16	1177	GH	Surgical Floor 5	SF5		Adult Surgical Ward	No	S	20508-2-123749		52				M	No					Co-amoxiclav	1.2	g	3	P	J01CR02	J01CR	J01C	J01	Bone/Joint Infections: Septic arthritis (including prosthetic joint), osteomyelitis	BJ	SSTBJ	CAI	Yes	Y	No	E
16	1177	GH	Surgical Floor 5	SF5		Adult Surgical Ward	No	S	20508-2-123749		52				M	No					Metronidazole	500	mg	3	P	J01XD01	J01XD	J01X	J01	Bone/Joint Infections: Septic arthritis (including prosthetic joint), osteomyelitis	BJ	SSTBJ	CAI	Yes	Y	No	E
16	1177	GH	Surgical Floor 5	SF5		Adult Surgical Ward	No	S	20508-2-123764		67				M	No					Clarithromycin	1	g	2	O	J01FA09	J01FA	J01F	J01	Completely Unknown Indication	UNK	NDS	CAI	Yes	NI	Yes	E
16	1177	GH	Surgical Floor 5	SF5		Adult Surgical Ward	No	S	20508-2-123770		33				F	No					Metronidazole	400	mg	3	O	P01AB01	P01AB	P01A	P01	IntraAbdominal sepsis including hepatobiliary, intra-abdominal abscess etc.	IA	GI	CAI	Yes	Y	No	E
16	1177	GH	Surgical Floor 5	SF5		Adult Surgical Ward	No	S	20508-2-123770		33				F	No					Doxycycline	100	mg	2	O	J01AA02	J01AA	J01A	J01	IntraAbdominal sepsis including hepatobiliary, intra-abdominal abscess etc.	IA	GI	CAI	Yes	Y	No	E
16	1177	GH	Surgical Floor 5	SF5		Adult Surgical Ward	No	S	20508-2-123770		33				F	No					Cefuroxime	500	mg	2	O	J01DC02	J01DC	J01D	J01	IntraAbdominal sepsis including hepatobiliary, intra-abdominal abscess etc.	IA	GI	SP3	Yes	Y	No	E
16	1177	GH	Surgical Floor 5	SF5		Adult Surgical Ward	No	S	20508-2-123733		58				M	No					Clindamycin	300	mg	6	P	J01FF01	J01FF	J01F	J01	Bone/Joint Infections: Septic arthritis (including prosthetic joint), osteomyelitis	BJ	SSTBJ	CAI	Yes	NA	No	E
16	1177	GH	Surgical Floor 5	SF5		Adult Surgical Ward	No	S	20508-2-123733		58				M	No					Ciprofloxacin	400	mg	2	P	J01MA02	J01MA	J01M	J01	Bone/Joint Infections: Septic arthritis (including prosthetic joint), osteomyelitis	BJ	SSTBJ	CAI	Yes	NA	No	E
16	1177	GH	Surgical Floor 4	SF4		Adult Surgical Ward	No	S	20507-2-123629		23				M	No					Ciprofloxacin	500	mg	2	O	J01MA02	J01MA	J01M	J01	IntraAbdominal sepsis including hepatobiliary, intra-abdominal abscess etc.	IA	GI	CAI	Yes	NA	No	E
16	1177	GH	Surgical Floor 4	SF4		Adult Surgical Ward	No	S	20507-2-123629		23				M	No					Metronidazole	400	mg	3	O	P01AB01	P01AB	P01A	P01	IntraAbdominal sepsis including hepatobiliary, intra-abdominal abscess etc.	IA	GI	CAI	Yes	NA	No	E
16	1177	GH	Surgical Floor 4	SF4		Adult Surgical Ward	No	S	20507-2-123628		50				M	No					Nystatin	100000	IU	4	O	A07AA02	A07AA	A07A	A07	Therapy for Ear, Nose, Throat infections including mouth, sinuses, larynx	ENT	ENT	OTH	Yes	Y	No	E
16	1177	GH	Surgical Floor 4	SF4		Adult Surgical Ward	No	S	20507-2-123626		53				M	No					Co-amoxiclav	1	g	2	O	J01CR02	J01CR	J01C	J01	Surgery of the Gastro-Intestinal tract, liver or biliary tree, GI prophylaxis in neutropaenic patients or hepatic failure	Proph GI	GI	SP3	Yes	NA	No	E
16	1177	GH	Surgical Floor 4	SF4		Adult Surgical Ward	No	S	20507-2-123630		25				M	No					Ciprofloxacin	500	mg	2	O	J01MA02	J01MA	J01M	J01	Surgery of the Gastro-Intestinal tract, liver or biliary tree, GI prophylaxis in neutropaenic patients or hepatic failure	Proph GI	GI	SP3	Yes	Y	No	E
16	1177	GH	Surgical Floor 4	SF4		Adult Surgical Ward	No	S	20507-2-123630		25				M	No					Metronidazole	400	mg	3	O	P01AB01	P01AB	P01A	P01	Surgery of the Gastro-Intestinal tract, liver or biliary tree, GI prophylaxis in neutropaenic patients or hepatic failure	Proph GI	GI	SP3	Yes	Y	No	E
16	1177	GH	Surgical Floor 4	SF4		Adult Surgical Ward	No	S	20507-2-123631		34				M	Yes	other	Other	133.6	ng/ml	Metronidazole	400	mg	3	O	P01AB01	P01AB	P01A	P01	Surgery of the Gastro-Intestinal tract, liver or biliary tree, GI prophylaxis in neutropaenic patients or hepatic failure	Proph GI	GI	SP3	No	NA	No	E
16	1177	GH	Surgical Floor 4	SF4		Adult Surgical Ward	No	S	20507-2-123632		60				F	No					Metronidazole	500	mg	3	P	J01XD01	J01XD	J01X	J01	Skin and Soft Tissue: Cellulitis, wound including surgical site infection, deep soft tissue not involving bone e.g., infected pressure or diabetic ulcer, abscess	SST	SSTBJ	CAI	Yes	NA	No	E
16	1177	GH	Surgical Floor 4	SF4		Adult Surgical Ward	No	S	20507-2-123627		27				M	No					Metronidazole	500	mg	3	P	J01XD01	J01XD	J01X	J01	Surgery of the Gastro-Intestinal tract, liver or biliary tree, GI prophylaxis in neutropaenic patients or hepatic failure	Proph GI	GI	SP3	Yes	Y	No	E
16	1177	GH	Surgical Floor 4	SF4		Adult Surgical Ward	No	S	20507-2-123627		27				M	No					Artemether and lumefantrine	560	mg	2	P	P01BF01	P01BF	P01B	P01	Malaria	Malaria	NDS	HAI4	No	NA	Yes	E
16	1177	GH	Surgical Floor 4	SF4		Adult Surgical Ward	No	S	20507-2-123627		27				M	No					Ceftriaxone	2	g	1	P	J01DD04	J01DD	J01D	J01	Surgery of the Gastro-Intestinal tract, liver or biliary tree, GI prophylaxis in neutropaenic patients or hepatic failure	Proph GI	GI	SP3	Yes	Y	No	E
16	1177	GH	Surgical Floor 4	SF4		Adult Surgical Ward	No	S	20507-2-123625		28				M	No					Ciprofloxacin	500	mg	2	O	J01MA02	J01MA	J01M	J01	GI infections (salmonellosis, Campylobacter, parasitic, C.difficile, etc.)	GI	GI	CAI	Yes	Y	No	E
16	1177	GH	Surgical Floor 4	SF4		Adult Surgical Ward	No	S	20507-2-123625		28				M	No					Metronidazole	400	mg	3	O	P01AB01	P01AB	P01A	P01	GI infections (salmonellosis, Campylobacter, parasitic, C.difficile, etc.)	GI	GI	CAI	Yes	Y	No	E
16	1177	GH	Surgical Floor 3	SF3		Adult Surgical Ward	No	S	20506-2-123611		36				M	No					Cefuroxime	750	mg	3	P	J01DC02	J01DC	J01D	J01	Surgery of the Gastro-Intestinal tract, liver or biliary tree, GI prophylaxis in neutropaenic patients or hepatic failure	Proph GI	GI	CAI	Yes	NA	No	E
16	1177	GH	Surgical Floor 3	SF3		Adult Surgical Ward	No	S	20506-2-123614		35				M	No					Ciprofloxacin	400	mg	2	P	J01MA02	J01MA	J01M	J01	GI infections (salmonellosis, Campylobacter, parasitic, C.difficile, etc.)	GI	GI	SP3	Yes	Y	Yes	E
16	1177	GH	Surgical Floor 3	SF3		Adult Surgical Ward	No	S	20506-2-123614		35				M	No					Metronidazole	500	mg	3	P	J01XD01	J01XD	J01X	J01	GI infections (salmonellosis, Campylobacter, parasitic, C.difficile, etc.)	GI	GI	SP3	Yes	Y	Yes	E
16	1177	GH	Surgical Floor 3	SF3		Adult Surgical Ward	No	S	20506-2-123613		41				M	No					Metronidazole	400	mg	3	O	P01AB01	P01AB	P01A	P01	Surgery of the Gastro-Intestinal tract, liver or biliary tree, GI prophylaxis in neutropaenic patients or hepatic failure	Proph GI	GI	SP3	No	Y	No	E
16	1177	GH	Surgical Floor 3	SF3		Adult Surgical Ward	No	S	20506-2-123613		41				M	No					Ciprofloxacin	500	mg	2	O	J01MA02	J01MA	J01M	J01	Surgery of the Gastro-Intestinal tract, liver or biliary tree, GI prophylaxis in neutropaenic patients or hepatic failure	Proph GI	GI	SP3	No	Y	Yes	E
16	1177	GH	Surgical Floor 3	SF3		Adult Surgical Ward	No	S	20506-2-123615		71				M	No					Metronidazole	400	mg	3	O	P01AB01	P01AB	P01A	P01	GI infections (salmonellosis, Campylobacter, parasitic, C.difficile, etc.)	GI	GI	CAI	Yes	Y	No	E
16	1177	GH	Surgical Floor 3	SF3		Adult Surgical Ward	No	S	20506-2-123615		71				M	No					Ciprofloxacin	500	mg	2	O	J01MA02	J01MA	J01M	J01	GI infections (salmonellosis, Campylobacter, parasitic, C.difficile, etc.)	GI	GI	CAI	Yes	N	No	E
16	1177	GH	Surgical Floor 3	SF3		Adult Surgical Ward	No	S	20506-2-123612		29				M	No					Ciprofloxacin	500	mg	2	O	J01MA02	J01MA	J01M	J01	Surgery of the Gastro-Intestinal tract, liver or biliary tree, GI prophylaxis in neutropaenic patients or hepatic failure	Proph GI	GI	SP3	Yes	Y	Yes	E
16	1177	GH	Surgical Floor 3	SF3		Adult Surgical Ward	No	S	20506-2-123612		29				M	No					Metronidazole	400	mg	3	O	P01AB01	P01AB	P01A	P01	Surgery of the Gastro-Intestinal tract, liver or biliary tree, GI prophylaxis in neutropaenic patients or hepatic failure	Proph GI	GI	SP3	Yes	Y	Yes	E
16	1177	GH	Surgical Floor 3	SF3		Adult Surgical Ward	No	S	20506-2-123610		60				F	No					Cefuroxime	750	mg	3	P	J01DC02	J01DC	J01D	J01	Surgery of the Gastro-Intestinal tract, liver or biliary tree, GI prophylaxis in neutropaenic patients or hepatic failure	Proph GI	GI	SP3	No	NA	No	E
16	1177	GH	Surgical Floor 3	SF3		Adult Surgical Ward	No	S	20506-2-123609		54				F	No					Metronidazole	500	mg	3	P	J01XD01	J01XD	J01X	J01	GI infections (salmonellosis, Campylobacter, parasitic, C.difficile, etc.)	GI	GI	HAI4	Yes	NA	No	E
16	1177	GH	Surgical Floor 3	SF3		Adult Surgical Ward	No	S	20506-2-123609		54				F	No					Ciprofloxacin	400	mg	12	P	J01MA02	J01MA	J01M	J01	GI infections (salmonellosis, Campylobacter, parasitic, C.difficile, etc.)	GI	GI	HAI4	No	NA	No	E
16	1177	GH	Surgical Floor 2	SF2		Adult Surgical Ward	No	S	20505-2-123620		45				M	No					Clindamycin	300	mg	3	P	J01FF01	J01FF	J01F	J01	Bone/Joint Infections: Septic arthritis (including prosthetic joint), osteomyelitis	BJ	SSTBJ	CAI	Yes	Y	No	E
16	1177	GH	Surgical Floor 2	SF2		Adult Surgical Ward	No	S	20505-2-123620		45				M	No					Ciprofloxacin	400	mg	2	P	J01MA02	J01MA	J01M	J01	Bone/Joint Infections: Septic arthritis (including prosthetic joint), osteomyelitis	BJ	SSTBJ	CAI	Yes	Y	No	E
16	1177	GH	Surgical Floor 2	SF2		Adult Surgical Ward	No	S	20505-2-123617		65				M	No					Metronidazole	500	mg	3	P	J01XD01	J01XD	J01X	J01	Skin and Soft Tissue: Cellulitis, wound including surgical site infection, deep soft tissue not involving bone e.g., infected pressure or diabetic ulcer, abscess	SST	SSTBJ	CAI	Yes	Y	No	E
16	1177	GH	Surgical Floor 2	SF2		Adult Surgical Ward	No	S	20505-2-123617		65				M	No					Ciprofloxacin	400	mg	2	P	J01MA02	J01MA	J01M	J01	Skin and Soft Tissue: Cellulitis, wound including surgical site infection, deep soft tissue not involving bone e.g., infected pressure or diabetic ulcer, abscess	SST	SSTBJ	CAI	Yes	Y	No	E
16	1177	GH	Surgical Floor 2	SF2		Adult Surgical Ward	No	S	20505-2-123617		65				M	No					Clindamycin	300	mg	4	P	J01FF01	J01FF	J01F	J01	Skin and Soft Tissue: Cellulitis, wound including surgical site infection, deep soft tissue not involving bone e.g., infected pressure or diabetic ulcer, abscess	SST	SSTBJ	CAI	Yes	Y	No	E
16	1177	GH	Surgical Floor 2	SF2		Adult Surgical Ward	No	S	20505-2-123621		38				F	No					Clindamycin	300	mg	3	P	J01FF01	J01FF	J01F	J01	Skin and Soft Tissue: Cellulitis, wound including surgical site infection, deep soft tissue not involving bone e.g., infected pressure or diabetic ulcer, abscess	SST	SSTBJ	CAI	Yes	Y	No	E
16	1177	GH	Surgical Floor 2	SF2		Adult Surgical Ward	No	S	20505-2-123622		42				M	No					Co-amoxiclav	1	g	3	P	J01CR02	J01CR	J01C	J01	Pneumonia or LRTI (lower respiratory tract infections)	Pneu	RESP	CAI	Yes	Y	No	E
16	1177	GH	Surgical Floor 2	SF2		Adult Surgical Ward	No	S	20505-2-123618		28				M	No					Ciprofloxacin	400	mg	2	P	J01MA02	J01MA	J01M	J01	IntraAbdominal sepsis including hepatobiliary, intra-abdominal abscess etc.	IA	GI	CAI	Yes	Y	No	E
16	1177	GH	Surgical Floor 2	SF2		Adult Surgical Ward	No	S	20505-2-123618		28				M	No					Metronidazole	500	mg	3	P	J01XD01	J01XD	J01X	J01	IntraAbdominal sepsis including hepatobiliary, intra-abdominal abscess etc.	IA	GI	CAI	Yes	Y	No	E
16	1177	GH	Surgical Floor 2	SF2		Adult Surgical Ward	No	S	20505-2-123619		59				F	No					Ciprofloxacin	400	mg	2	P	J01MA02	J01MA	J01M	J01	Bone/Joint Infections: Septic arthritis (including prosthetic joint), osteomyelitis	BJ	SSTBJ	CAI	Yes	NA	No	E
16	1177	GH	Surgical Floor 2	SF2		Adult Surgical Ward	No	S	20505-2-123619		59				F	No					Clindamycin	300	mg	3	P	J01FF01	J01FF	J01F	J01	Bone/Joint Infections: Septic arthritis (including prosthetic joint), osteomyelitis	BJ	SSTBJ	CAI	Yes	NA	No	E
16	1177	GH	Surgical Floor 2	SF2		Adult Surgical Ward	No	S	20505-2-123616		63				F	No					Co-amoxiclav	875	mg	2	O	J01CR02	J01CR	J01C	J01	Sepsis, sepsis syndrome or septic shock with no clear anatomic site	SEPSIS	NDS	CAI	Yes	NA	No	E
16	1177	GH	Surgical Floor 1	SF1	Neuro	Adult Surgical Ward	No	S	20504-2-123778		13				M	No					Co-amoxiclav	1.2	g	3	P	J01CR02	J01CR	J01C	J01	Prophylaxis for CNS (neurosurgery, meningococcal)	Proph CNS	CNS	SP3	No	Y	No	E
16	1177	GH	Surgical Floor 1	SF1	Neuro	Adult Surgical Ward	No	S	20504-2-123778		13				M	No					Ceftriaxone	2	g	1	P	J01DD04	J01DD	J01D	J01	Infections of the Central Nervous System	CNS	CNS	CAI	Yes	Y	No	E
16	1177	GH	Surgical Floor 1	SF1	Neuro	Adult Surgical Ward	No	S	20504-2-123809			5		8.000	M	No					Cefpodoxime	20	mg	2	O	J01DD13	J01DD	J01D	J01	Infections of the Central Nervous System	CNS	CNS	HAI4	Yes	NA	No	E
16	1177	GH	Surgical Floor 1	SF1	Neuro	Adult Surgical Ward	No	S	20504-2-123812		61				M	No					Co-amoxiclav	1	g	3	P	J01CR02	J01CR	J01C	J01	Prophylaxis for CNS (neurosurgery, meningococcal)	Proph CNS	CNS	SP3	No	Y	No	E
16	1177	GH	Surgical Floor 1	SF1	Neuro	Adult Surgical Ward	No	S	20504-2-123812		61				M	No					Ceftriaxone	2	g	1	P	J01DD04	J01DD	J01D	J01	Prophylaxis for CNS (neurosurgery, meningococcal)	Proph CNS	CNS	SP3	No	Y	No	E
16	1177	GH	Surgical Floor 1	SF1	Neuro	Adult Surgical Ward	No	S	20504-2-123783		79				M	No	other	Other	97	mg/L	Meropenem	1	g	3	P	J01DH02	J01DH	J01D	J01	Skin and Soft Tissue: Cellulitis, wound including surgical site infection, deep soft tissue not involving bone e.g., infected pressure or diabetic ulcer, abscess	SST	SSTBJ	HAI1	Yes	Y	Yes	T	No	No	No	Yes	Yes	No	No	No	No
16	1177	GH	Surgical Floor 1	SF1	Neuro	Adult Surgical Ward	No	S	20504-2-123783		79				M	No	other	Other	97	mg/L	Metronidazole	500	mg	3	P	J01XD01	J01XD	J01X	J01	Completely Unknown Indication	UNK	NDS	UNK	No	NI	No	E
16	1177	GH	Surgical Floor 1	SF1	Neuro	Adult Surgical Ward	No	S	20504-2-123783		79				M	No	other	Other	97	mg/L	Ciprofloxacin	400	mg	2	P	J01MA02	J01MA	J01M	J01	Skin and Soft Tissue: Cellulitis, wound including surgical site infection, deep soft tissue not involving bone e.g., infected pressure or diabetic ulcer, abscess	SST	SSTBJ	HAI1	Yes	Y	No	T	No	No	No	Yes	Yes	No	No	No	No
16	1177	GH	Surgical Floor 1	SF1	Neuro	Adult Surgical Ward	No	S	20504-2-123808			5		6.400	F	No					Ceftriaxone	600	mg	1	P	J01DD04	J01DD	J01D	J01	Prophylaxis for CNS (neurosurgery, meningococcal)	Proph CNS	CNS	SP3	No	Y	No	E
16	1177	GH	Surgical Floor 1	SF1	Neuro	Adult Surgical Ward	No	S	20504-2-123808			5		6.400	F	No					Co-amoxiclav	180	mg	3	P	J01CR02	J01CR	J01C	J01	Prophylaxis for CNS (neurosurgery, meningococcal)	Proph CNS	CNS	SP3	No	Y	No	E
16	1177	GH	Surgical Floor 1	SF1	Neuro	Adult Surgical Ward	No	S	20504-2-123776		34				F	No					Ceftriaxone	2	g	1	P	J01DD04	J01DD	J01D	J01	Infections of the Central Nervous System	CNS	CNS	CAI	Yes	Y	No	E
16	1177	GH	Surgical Floor 1	SF1	Neuro	Adult Surgical Ward	No	S	20504-2-123776		34				F	No					Co-amoxiclav	1.2	g	3	P	J01CR02	J01CR	J01C	J01	Infections of the Central Nervous System	CNS	CNS	CAI	No	Y	No	E
16	1177	GH	Surgical Floor 1	SF1	Neuro	Adult Surgical Ward	No	S	20504-2-123776		34				F	No					Metronidazole	500	mg	3	P	J01XD01	J01XD	J01X	J01	Infections of the Central Nervous System	CNS	CNS	CAI	Yes	Y	No	E
16	1177	GH	Surgical Floor 1	SF1	Neuro	Adult Surgical Ward	No	S	20504-2-123806			5		7.400	M	No					Meropenem	240	mg	3	P	J01DH02	J01DH	J01D	J01	Infections of the Central Nervous System	CNS	CNS	HAI1	Yes	NA	No	E
16	1177	GH	Surgical Floor 1	SF1	Neuro	Adult Surgical Ward	No	S	20504-2-123806			5		7.400	M	No					Cefpodoxime	20	mg	2	O	J01DD13	J01DD	J01D	J01	Completely Unknown Indication	UNK	NDS	UNK	No	NI	No	E
16	1177	GH	Surgical Floor 1	SF1	Neuro	Adult Surgical Ward	No	S	20504-2-123806			5		7.400	M	No					Co-amoxiclav	300	mg	2	O	J01CR02	J01CR	J01C	J01	Completely Unknown Indication	UNK	NDS	UNK	No	NI	No	E
16	1177	GH	Surgical Floor 1	SF1	Neuro	Adult Surgical Ward	No	S	20504-2-123774		59				F	No					Ceftriaxone	2	g	1	P	J01DD04	J01DD	J01D	J01	Prophylaxis for CNS (neurosurgery, meningococcal)	Proph CNS	CNS	SP3	No	Y	No	E
16	1177	GH	Surgical Floor 1	SF1	Neuro	Adult Surgical Ward	No	S	20504-2-123781		39				M	No					Co-amoxiclav	1	g	3	P	J01CR02	J01CR	J01C	J01	Prophylaxis for CNS (neurosurgery, meningococcal)	Proph CNS	CNS	SP3	No	Y	No	E
16	1177	GH	Surgical Floor 1	SF1	Neuro	Adult Surgical Ward	No	S	20504-2-123781		39				M	No					Ceftriaxone	1	g	1	P	J01DD04	J01DD	J01D	J01	Prophylaxis for CNS (neurosurgery, meningococcal)	Proph CNS	CNS	SP3	No	Y	No	E
16	1177	GH	Surgical Floor 1	SF1	Neuro	Adult Surgical Ward	No	S	20504-2-123813		31				M	No					Co-amoxiclav	875	mg	2	O	J01CR02	J01CR	J01C	J01	Pneumonia or LRTI (lower respiratory tract infections)	Pneu	RESP	HAI4	Yes	Y	Yes	E
16	1177	GH	Surgical Floor 1	SF1	Neuro	Adult Surgical Ward	No	S	20504-2-123813		31				M	No					Azithromycin	500	mg	1	O	J01FA10	J01FA	J01F	J01	Pneumonia or LRTI (lower respiratory tract infections)	Pneu	RESP	HAI4	Yes	Y	Yes	E
16	1177	GH	Surgical Floor 1	SF1	Neuro	Adult Surgical Ward	No	S	20504-2-123805			7		9.100	F	No					Ceftriaxone	1	g	1	P	J01DD04	J01DD	J01D	J01	Prophylaxis for CNS (neurosurgery, meningococcal)	Proph CNS	CNS	SP3	No	Y	No	E
16	1177	GH	Surgical Floor 1	SF1	Neuro	Adult Surgical Ward	No	S	20504-2-123805			7		9.100	F	No					Co-amoxiclav	300	mg	3	P	J01CR02	J01CR	J01C	J01	Prophylaxis for CNS (neurosurgery, meningococcal)	Proph CNS	CNS	SP3	No	Y	No	E
16	1177	GH	Surgical Floor 1	SF1	Neuro	Adult Surgical Ward	No	S	20504-2-123811		61				M	No					Co-amoxiclav	875	mg	2	O	J01CR02	J01CR	J01C	J01	Skin and Soft Tissue: Cellulitis, wound including surgical site infection, deep soft tissue not involving bone e.g., infected pressure or diabetic ulcer, abscess	SST	SSTBJ	HAI4	Yes	NA	Yes	E
16	1177	GH	Surgical Floor 1	SF1	Neuro	Adult Surgical Ward	No	S	20504-2-123775		65				F	No					Co-amoxiclav	1	g	2	O	J01CR02	J01CR	J01C	J01	Prophylaxis for CNS (neurosurgery, meningococcal)	Proph CNS	CNS	SP3	Yes	Y	No	E
16	1177	GH	Surgical Floor 1	SF1	Neuro	Adult Surgical Ward	No	S	20504-2-123807			3		8.000	F	No					Co-amoxiclav	300	mg	3	P	J01CR02	J01CR	J01C	J01	Prophylaxis for CNS (neurosurgery, meningococcal)	Proph CNS	CNS	SP3	No	Y	Yes	E
16	1177	GH	Surgical Floor 1	SF1	Neuro	Adult Surgical Ward	No	S	20504-2-123807			3		8.000	F	No					Ceftriaxone	500	mg	1	P	J01DD04	J01DD	J01D	J01	Prophylaxis for CNS (neurosurgery, meningococcal)	Proph CNS	CNS	SP3	No	Y	Yes	E
16	1177	GH	Surgical Floor 1	SF1	Neuro	Adult Surgical Ward	No	S	20504-2-123782		44				M	No					Ceftriaxone	1	g	1	P	J01DD04	J01DD	J01D	J01	Prophylaxis for CNS (neurosurgery, meningococcal)	Proph CNS	CNS	SP3	No	Y	No	E
16	1177	GH	Surgical Floor 1	SF1	Neuro	Adult Surgical Ward	No	S	20504-2-123782		44				M	No					Co-amoxiclav	1	g	3	P	J01CR02	J01CR	J01C	J01	Prophylaxis for CNS (neurosurgery, meningococcal)	Proph CNS	CNS	SP3	No	Y	No	E
16	1177	GH	Surgical Floor 1	SF1	Neuro	Adult Surgical Ward	No	S	20504-2-123784		27				M	No					Gentamicin	80	mg	3	P	J01GB03	J01GB	J01G	J01	Infections of the Central Nervous System	CNS	CNS	CAI	Yes	Y	No	T	No	No	No	No	No	No	No	No	Yes
16	1177	GH	Surgical Floor 1	SF1	Neuro	Adult Surgical Ward	No	S	20504-2-123784		27				M	No					Levofloxacin	500	mg	2	O	J01MA12	J01MA	J01M	J01	Infections of the Central Nervous System	CNS	CNS	CAI	Yes	Y	No	T	No	No	No	No	No	No	No	No	Yes
16	1177	GH	Surgical Floor 1	SF1	Neuro	Adult Surgical Ward	No	S	20504-2-123784		27				M	No					Co-amoxiclav	875	mg	2	O	J01CR02	J01CR	J01C	J01	Prophylaxis for CNS (neurosurgery, meningococcal)	Proph CNS	CNS	SP3	No	NA	No	E
16	1177	GH	Surgical Floor 1	SF1	Neuro	Adult Surgical Ward	No	S	20504-2-123773		64				F	No					Amikacin	500	mg	2	P	J01GB06	J01GB	J01G	J01	Skin and Soft Tissue: Cellulitis, wound including surgical site infection, deep soft tissue not involving bone e.g., infected pressure or diabetic ulcer, abscess	SST	SSTBJ	HAI4	Yes	Y	Yes	T	No	No	No	No	No	No	No	No	Yes
16	1177	GH	Surgical Floor 1	SF1	Neuro	Adult Surgical Ward	No	S	20504-2-123779		12				F	No					Ciprofloxacin	200	mg	2	P	J01MA02	J01MA	J01M	J01	Infections of the Central Nervous System	CNS	CNS	HAI4	Yes	Y	No	T	No	No	No	Yes	No	No	No	No	No
16	1177	GH	Surgical Floor 1	SF1	Neuro	Adult Surgical Ward	No	S	20504-2-123779		12				F	No					Metronidazole	100	mg	3	P	J01XD01	J01XD	J01X	J01	Completely Unknown Indication	UNK	NDS	UNK	No	NI	No	E
16	1177	GH	Surgical Floor 1	SF1	Neuro	Adult Surgical Ward	No	S	20504-2-123779		12				F	No					Co-trimoxazole	480	mg	2	O	J01EE01	J01EE	J01E	J01	Completely Unknown Indication	UNK	NDS	UNK	No	NI	No	E
16	1177	GH	Surgical Floor 1	SF1	Neuro	Adult Surgical Ward	No	S	20504-2-123810		10			31.000	M	No					Co-amoxiclav	500	mg	2	O	J01CR02	J01CR	J01C	J01	Prophylaxis for CNS (neurosurgery, meningococcal)	Proph CNS	CNS	SP3	No	NA	No	E
16	1177	GH	Surgical Floor 1	SF1	Neuro	Adult Surgical Ward	No	S	20504-2-123780		43				M	No					Co-amoxiclav	875	mg	2	O	J01CR02	J01CR	J01C	J01	Skin and Soft Tissue: Cellulitis, wound including surgical site infection, deep soft tissue not involving bone e.g., infected pressure or diabetic ulcer, abscess	SST	SSTBJ	HAI4	Yes	NA	No	E
16	1177	GH	Surgical Floor 1	SF1	Neuro	Adult Surgical Ward	No	S	20504-2-123780		43				M	No					Ciprofloxacin	500	mg	2	O	J01MA02	J01MA	J01M	J01	Skin and Soft Tissue: Cellulitis, wound including surgical site infection, deep soft tissue not involving bone e.g., infected pressure or diabetic ulcer, abscess	SST	SSTBJ	HAI4	Yes	NA	No	E
16	1177	GH	Surgical Floor 1	SF1	Neuro	Adult Surgical Ward	No	S	20504-2-123780		43				M	No					Metronidazole	400	mg	3	O	P01AB01	P01AB	P01A	P01	Skin and Soft Tissue: Cellulitis, wound including surgical site infection, deep soft tissue not involving bone e.g., infected pressure or diabetic ulcer, abscess	SST	SSTBJ	HAI4	Yes	NA	No	E
16	1177	GH	Surgical Floor 1	SF1	Neuro	Adult Surgical Ward	No	S	20504-2-123777		53				F	No					Co-amoxiclav	1	g	3	P	J01CR02	J01CR	J01C	J01	Prophylaxis for CNS (neurosurgery, meningococcal)	Proph CNS	CNS	SP3	No	NA	No	E
16	1177	GH	Surgical ITU	SITU		[Adult] Intensive Care Unit	No	IC	20503-3-123673		42				F	Yes	other	Blood	34.4	mg/L	Ceftriaxone	2	g	1	P	J01DD04	J01DD	J01D	J01	Completely Unknown Indication	UNK	NDS	UNK	No	NI	No	E
16	1177	GH	Surgical ITU	SITU		[Adult] Intensive Care Unit	No	IC	20503-3-123673		42				F	Yes	other	Blood	34.4	mg/L	Metronidazole	500	mg	3	P	J01XD01	J01XD	J01X	J01	Surgery of the Gastro-Intestinal tract, liver or biliary tree, GI prophylaxis in neutropaenic patients or hepatic failure	Proph GI	GI	SP3	Yes	NA	No	E
16	1177	GH	Surgical ITU	SITU		[Adult] Intensive Care Unit	No	IC	20503-3-123681		30				F	No					Ceftriaxone	2	g	1	P	J01DD04	J01DD	J01D	J01	Sepsis, sepsis syndrome or septic shock with no clear anatomic site	SEPSIS	NDS	HAI4	Yes	Y	No	E
16	1177	GH	Surgical ITU	SITU		[Adult] Intensive Care Unit	No	IC	20503-3-123681		30				F	No					Metronidazole	500	mg	3	P	J01XD01	J01XD	J01X	J01	Completely Unknown Indication	UNK	NDS	UNK	No	NI	No	E
16	1177	GH	Surgical ITU	SITU		[Adult] Intensive Care Unit	No	IC	20503-3-123685		54				M	No					Metronidazole	500	mg	3	P	J01XD01	J01XD	J01X	J01	IntraAbdominal sepsis including hepatobiliary, intra-abdominal abscess etc.	IA	GI	HAI4	Yes	NA	No	E
16	1177	GH	Surgical ITU	SITU		[Adult] Intensive Care Unit	No	IC	20503-3-123685		54				M	No					Erythromycin	250	mg	4	O	J01FA01	J01FA	J01F	J01	Antimicrobial (e.g. erythromycin) prescribed for Prokinetic use	PROK	NDS	OTH	No	Y	No	E
16	1177	GH	Surgical ITU	SITU		[Adult] Intensive Care Unit	No	IC	20503-3-123685		54				M	No					Meropenem	1	g	3	P	J01DH02	J01DH	J01D	J01	IntraAbdominal sepsis including hepatobiliary, intra-abdominal abscess etc.	IA	GI	HAI4	Yes	NA	No	E
16	1177	GH	Surgical ITU	SITU		[Adult] Intensive Care Unit	No	IC	20503-3-123679		24				F	No					Metronidazole	500	mg	3	P	J01XD01	J01XD	J01X	J01	Pneumonia or LRTI (lower respiratory tract infections)	Pneu	RESP	HAI2	Yes	N	No	E
16	1177	GH	Surgical ITU	SITU		[Adult] Intensive Care Unit	No	IC	20503-3-123679		24				F	No					Ciprofloxacin	400	mg	2	P	J01MA02	J01MA	J01M	J01	Pneumonia or LRTI (lower respiratory tract infections)	Pneu	RESP	HAI2	Yes	N	No	E
16	1177	GH	Surgical ward I	SI	Paeds ortho	Paediatric Surgical Ward	No	S	20501-2-124102		5				M	No					Clindamycin	150	mg	4	O	J01FF01	J01FF	J01F	J01	Prophylaxis for plastic or orthopaedic surgery (Bone or Joint)	Proph BJ	SSTBJ	SP3	No	NA	Yes	E
16	1177	GH	Surgical ward I	SI	Paeds ortho	Paediatric Surgical Ward	No	S	20501-2-124104		9				M	No					Cefuroxime	125	mg	3	O	J01DC02	J01DC	J01D	J01	Prophylaxis for plastic or orthopaedic surgery (Bone or Joint)	Proph BJ	SSTBJ	SP3	No	NA	Yes	E
16	1177	GH	Surgical ward I	SI	Paeds ortho	Paediatric Surgical Ward	No	S	20501-2-124103		7				M	No					Cefuroxime	500	mg	3	P	J01DC02	J01DC	J01D	J01	Prophylaxis for plastic or orthopaedic surgery (Bone or Joint)	Proph BJ	SSTBJ	SP3	No	NA	Yes	E
16	1177	GH	Surgical ward I	SI	Paeds ortho	Paediatric Surgical Ward	No	S	20501-2-124103		7				M	No					Metronidazole	250	mg	3	P	J01XD01	J01XD	J01X	J01	Prophylaxis for plastic or orthopaedic surgery (Bone or Joint)	Proph BJ	SSTBJ	SP3	No	NA	Yes	E
16	1177	GH	Amenity	Amenity	Orthopaedic ward	Adult Surgical Ward	No	S	20500-2-123786		10				M	No					Cefuroxime	750	mg	3	P	J01DC02	J01DC	J01D	J01	Prophylaxis for plastic or orthopaedic surgery (Bone or Joint)	Proph BJ	SSTBJ	SP3	No	NA	Yes	E
16	1177	GH	Amenity	Amenity	Orthopaedic ward	Adult Surgical Ward	No	S	20500-2-124077		59				F	No					Flucloxacillin	500	mg	4	P	J01CF05	J01CF	J01C	J01	Skin and Soft Tissue: Cellulitis, wound including surgical site infection, deep soft tissue not involving bone e.g., infected pressure or diabetic ulcer, abscess	SST	SSTBJ	HAI1	Yes	NA	No	E
16	1177	GH	Amenity	Amenity	Orthopaedic ward	Adult Surgical Ward	No	S	20500-2-124077		59				F	No					Gentamicin	80	mg	3	P	J01GB03	J01GB	J01G	J01	Skin and Soft Tissue: Cellulitis, wound including surgical site infection, deep soft tissue not involving bone e.g., infected pressure or diabetic ulcer, abscess	SST	SSTBJ	HAI1	Yes	NA	No	E
16	1177	GH	Amenity	Amenity	Orthopaedic ward	Adult Surgical Ward	No	S	20500-2-123785		73				M	No					Co-amoxiclav	1	g	3	P	J01CR02	J01CR	J01C	J01	Prophylaxis for plastic or orthopaedic surgery (Bone or Joint)	Proph BJ	SSTBJ	SP3	No	N	Yes	E
16	1177	GH	Amenity	Amenity	Orthopaedic ward	Adult Surgical Ward	No	S	20500-2-124078		27				F	No					Clindamycin	300	mg	3	O	J01FF01	J01FF	J01F	J01	Prophylaxis for plastic or orthopaedic surgery (Bone or Joint)	Proph BJ	SSTBJ	SP3	No	Y	No	E
16	1177	GH	Amenity	Amenity	Orthopaedic ward	Adult Surgical Ward	No	S	20500-2-124078		27				F	No					Levofloxacin	500	mg	1	O	J01MA12	J01MA	J01M	J01	Prophylaxis for plastic or orthopaedic surgery (Bone or Joint)	Proph BJ	SSTBJ	SP3	No	N	No	E
16	1177	GH	Female / Paed Trauma	FPT	Accident Center_x000D_ Female and paediatric Trauma	Adult Medical Ward	No	S	20499-2-123787		39				F	No					Cefuroxime	750	mg	3	P	J01DC02	J01DC	J01D	J01	Prophylaxis for plastic or orthopaedic surgery (Bone or Joint)	Proph BJ	SSTBJ	SP3	Yes	Y	No	E
16	1177	GH	Female / Paed Trauma	FPT	Accident Center_x000D_ Female and paediatric Trauma	Adult Medical Ward	No	S	20499-2-123788		28				F	No					Cefuroxime	750	mg	3	P	J01DC02	J01DC	J01D	J01	Prophylaxis for plastic or orthopaedic surgery (Bone or Joint)	Proph BJ	SSTBJ	SP3	No	Y	Yes	E
16	1177	GH	Male Trauma	MT	Accident center	Adult Surgical Ward	No	S	20498-2-124086		30				M	No					Ciprofloxacin	500	mg	2	O	J01MA02	J01MA	J01M	J01	Prophylaxis for plastic or orthopaedic surgery (Bone or Joint)	Proph BJ	SSTBJ	CAI	Yes	Y	Yes	E
16	1177	GH	Male Trauma	MT	Accident center	Adult Surgical Ward	No	S	20498-2-124087		34				M	No					Co-amoxiclav	1	g	2	O	J01CR02	J01CR	J01C	J01	Completely Unknown Indication	UNK	NDS	CAI	No	NI	Yes	E
16	1177	GH	Male Trauma	MT	Accident center	Adult Surgical Ward	No	S	20498-2-124087		34				M	No					Clindamycin	300	mg	3	O	J01FF01	J01FF	J01F	J01	Completely Unknown Indication	UNK	NDS	CAI	No	NI	No	E
16	1177	GH	Male Trauma	MT	Accident center	Adult Surgical Ward	No	S	20498-2-124088		29				M	No					Cefuroxime	750	mg	3	P	J01DC02	J01DC	J01D	J01	Prophylaxis for plastic or orthopaedic surgery (Bone or Joint)	Proph BJ	SSTBJ	SP3	Yes	Y	No	E
16	1177	GH	Male Trauma	MT	Accident center	Adult Surgical Ward	No	S	20498-2-124085		27				M	No					Cefuroxime	500	mg	2	O	J01DC02	J01DC	J01D	J01	Antibiotic prescribed with documentation for which there is no above diagnosis group	Other	NDS	CAI	No	N	No	E
16	1177	GH	Male Trauma	MT	Accident center	Adult Surgical Ward	No	S	20498-2-124085		27				M	No					Metronidazole	500	mg	3	O	P01AB01	P01AB	P01A	P01	Antibiotic prescribed with documentation for which there is no above diagnosis group	Other	NDS	CAI	No	N	No	E
16	1177	GH	Cardiothoracic ICU	CTICU		[Adult] Intensive Care Unit	No	IC	20497-3-123834		8			30.000	F	No					Ceftazidime	500	mg	3	P	J01DD02	J01DD	J01D	J01	Cardiac or Vascular Surgery, endocarditis prophylaxis	Proph CVS	CVS	SP3	No	NA	No	E
16	1177	GH	Cardiothoracic ICU	CTICU		[Adult] Intensive Care Unit	No	IC	20497-3-123834		8			30.000	F	No					Artesunate	70	mg	2	O	P01BE03	P01BE	P01B	P01	Malaria	Malaria	NDS	HAI4	No	Y	No	E
16	1177	GH	Cardiothoracic ICU	CTICU		[Adult] Intensive Care Unit	No	IC	20497-3-123834		8			30.000	F	No					Gentamicin	40	mg	3	P	J01GB03	J01GB	J01G	J01	Cardiac or Vascular Surgery, endocarditis prophylaxis	Proph CVS	CVS	SP3	No	NA	No	E
16	1177	GH	Cardiothoracic ICU	CTICU		[Adult] Intensive Care Unit	No	IC	20497-3-123833			5		4.500	M	No					Artemether and lumefantrine	140	mg	2	O	P01BF01	P01BF	P01B	P01	Malaria	Malaria	NDS	HAI4	No	Y	No	E
16	1177	GH	Cardiothoracic ICU	CTICU		[Adult] Intensive Care Unit	No	IC	20497-3-123833			5		4.500	M	No					Co-amoxiclav	114	mg	2	O	J01CR02	J01CR	J01C	J01	Cardiac or Vascular Surgery, endocarditis prophylaxis	Proph CVS	CVS	SP3	No	NA	No	E
16	1177	GH	Cardiothoracic ICU	CTICU		[Adult] Intensive Care Unit	No	IC	20497-3-123833			5		4.500	M	No					Cefpodoxime	20	mg	2	O	J01DD13	J01DD	J01D	J01	Cardiac or Vascular Surgery, endocarditis prophylaxis	Proph CVS	CVS	SP3	No	NA	No	E
16	1177	GH	Cardiothoracic ICU	CTICU		[Adult] Intensive Care Unit	No	IC	20497-3-123835		3			12.000	M	No					Ceftriaxone	500	mg	1	P	J01DD04	J01DD	J01D	J01	Cardiac or Vascular Surgery, endocarditis prophylaxis	Proph CVS	CVS	SP3	No	Y	No	E
16	1177	GH	Cardiothoracic ICU	CTICU		[Adult] Intensive Care Unit	No	IC	20497-3-123835		3			12.000	M	No					Gentamicin	300	mg	3	P	J01GB03	J01GB	J01G	J01	Cardiac or Vascular Surgery, endocarditis prophylaxis	Proph CVS	CVS	SP3	No	Y	No	E
16	1177	GH	Cardiothoracics	CT		Adult Surgical Ward	Yes	S	20496-2-125466		5			13.400	M	No					Artemether and lumefantrine	140	mg	2	O	P01BF01	P01BF	P01B	P01	Malaria	Malaria	NDS	UNK	No	Y	Yes	E
16	1177	GH	Cardiothoracics	CT		Adult Surgical Ward	Yes	S	20496-2-125466		5			13.400	M	No					Co-amoxiclav	457	mg	2	O	J01CR02	J01CR	J01C	J01	Completely Unknown Indication	UNK	NDS	UNK	No	NI	No	E
16	1177	GH	Cardiothoracics	CT		Adult Surgical Ward	Yes	S	20496-2-125466		5			13.400	M	No					Clindamycin	100	mg	3	O	J01FF01	J01FF	J01F	J01	Completely Unknown Indication	UNK	NDS	UNK	No	NI	No	E
16	1177	GH	Cardiothoracics	CT		Adult Surgical Ward	Yes	S	20496-2-125467		44			64.500	M	No					Gentamicin	80	mg	3	P	J01GB03	J01GB	J01G	J01	Prophylaxis for CNS (neurosurgery, meningococcal)	Proph CNS	CNS	SP3	No	NA	No	E
16	1177	GH	Cardiothoracics	CT		Adult Surgical Ward	Yes	S	20496-2-125467		44			64.500	M	No					Ceftriaxone	1	g	1	P	J01DD04	J01DD	J01D	J01	Prophylaxis for CNS (neurosurgery, meningococcal)	Proph CNS	CNS	SP3	No	NA	No	E
16	1177	GH	Cardiothoracics	CT		Adult Surgical Ward	Yes	S	20496-2-125468		14			36.000	M	No					Clindamycin	300	mg	3	O	J01FF01	J01FF	J01F	J01	Pulmonary surgery, prophylaxis for Respiratory pathogens	Proph RESP	RESP	SP3	Yes	NA	No	E
16	1177	GH	Cardiothoracics	CT		Adult Surgical Ward	Yes	M	20496-1-123836		51				M	Yes	CRP	Other	118.6	mg/L	Metronidazole	500	mg	3	P	J01XD01	J01XD	J01X	J01	Skin and Soft Tissue: Cellulitis, wound including surgical site infection, deep soft tissue not involving bone e.g., infected pressure or diabetic ulcer, abscess	SST	SSTBJ	HAI5	No	N	No	E
16	1177	GH	Cardiothoracics	CT		Adult Surgical Ward	Yes	M	20496-1-123836		51				M	Yes	CRP	Other	118.6	mg/L	Meropenem	1	g	3	P	J01DH02	J01DH	J01D	J01	Skin and Soft Tissue: Cellulitis, wound including surgical site infection, deep soft tissue not involving bone e.g., infected pressure or diabetic ulcer, abscess	SST	SSTBJ	HAI5	Yes	N	No	T	No	No	No	No	No	No	No	No	No
16	1177	GH	Cardiothoracics	CT		Adult Surgical Ward	Yes	M	20496-1-123838		57				M	No					Ciprofloxacin	400	mg	2	P	J01MA02	J01MA	J01M	J01	Upper UTI including catheter related urinary tract infection, pyelonephritis	Pye	UTI	CAI	Yes	NA	No	E
16	1177	GH	Cardiothoracics	CT		Adult Surgical Ward	Yes	M	20496-1-123838		57				M	No					Metronidazole	500	mg	3	P	J01XD01	J01XD	J01X	J01	Upper UTI including catheter related urinary tract infection, pyelonephritis	Pye	UTI	CAI	Yes	NA	No	E
16	1177	GH	Cardiothoracics	CT		Adult Surgical Ward	Yes	M	20496-1-123837		35				M	No					Flucloxacillin	500	mg	4	P	J01CF05	J01CF	J01C	J01	Pneumonia or LRTI (lower respiratory tract infections)	Pneu	RESP	CAI	Yes	NA	No	E
16	1177	GH	Cardiothoracics	CT		Adult Surgical Ward	Yes	M	20496-1-123837		35				M	No					Ceftriaxone	2	g	1	P	J01DD04	J01DD	J01D	J01	Pneumonia or LRTI (lower respiratory tract infections)	Pneu	RESP	CAI	Yes	NA	No	E
16	1177	GH	Cardiothoracics	CT		Adult Surgical Ward	Yes	S	20496-2-125465		3			14.000	M	No					Ceftriaxone	250	mg	1	P	J01DD04	J01DD	J01D	J01	Prophylaxis for CNS (neurosurgery, meningococcal)	Proph CNS	CNS	SP3	Yes	NA	No	E
16	1177	GH	Cardiothoracics	CT		Adult Surgical Ward	Yes	S	20496-2-125465		3			14.000	M	No					Gentamicin	30	mg	3	P	J01GB03	J01GB	J01G	J01	Prophylaxis for CNS (neurosurgery, meningococcal)	Proph CNS	CNS	SP3	Yes	NA	No	E
16	1177	GH	Medical Annex	Med Annex	Medical ward	Adult Medical Ward	No	M	20495-1-123900		53				M	No					Meropenem	500	mg	2	P	J01DH02	J01DH	J01D	J01	Sepsis, sepsis syndrome or septic shock with no clear anatomic site	SEPSIS	NDS	HAI2	Yes	Y	No	T	No	No	No	No	No	No	No	No	Yes
16	1177	GH	Medical Annex	Med Annex	Medical ward	Adult Medical Ward	No	M	20495-1-123914		36				F	No					Meropenem	500	mg	2	P	J01DH02	J01DH	J01D	J01	Sepsis, sepsis syndrome or septic shock with no clear anatomic site	SEPSIS	NDS	HAI4	Yes	Y	No	T	No	No	No	Yes	No	No	No	No	No
16	1177	GH	Medical Annex	Med Annex	Medical ward	Adult Medical Ward	No	M	20495-1-123916		45				F	No					Flucloxacillin	500	mg	4	P	J01CF05	J01CF	J01C	J01	Sepsis, sepsis syndrome or septic shock with no clear anatomic site	SEPSIS	NDS	HAI2	Yes	NA	No	E
16	1177	GH	Medical Annex	Med Annex	Medical ward	Adult Medical Ward	No	M	20495-1-123916		45				F	No					Celvudine	500	mg	1	O	J05AF12	J05AF	J05A	J05	Sepsis, sepsis syndrome or septic shock with no clear anatomic site	SEPSIS	NDS	HAI2	Yes	NA	No	E
16	1177	GH	Medical Annex	Med Annex	Medical ward	Adult Medical Ward	No	M	20495-1-123907		58				F	No					Ceftriaxone	2	g	1	P	J01DD04	J01DD	J01D	J01	Pyrexia of Unknown Origin - Fever syndrome with no identified source or site of infection	PUO	NDS	HAI4	Yes	NA	No	E
16	1177	GH	Medical Annex	Med Annex	Medical ward	Adult Medical Ward	No	M	20495-1-123906		32				F	No					Ceftriaxone	2	g	1	P	J01DD04	J01DD	J01D	J01	IntraAbdominal sepsis including hepatobiliary, intra-abdominal abscess etc.	IA	GI	CAI	Yes	Y	No	E
16	1177	GH	Medical Annex	Med Annex	Medical ward	Adult Medical Ward	No	M	20495-1-123901		52				M	No					Azithromycin	500	mg	1	O	J01FA10	J01FA	J01F	J01	Sepsis, sepsis syndrome or septic shock with no clear anatomic site	SEPSIS	NDS	CAI	Yes	N	Yes	E
16	1177	GH	Medical Annex	Med Annex	Medical ward	Adult Medical Ward	No	M	20495-1-123920		23			60.000	F	No					Ceftriaxone	2	g	1	P	J01DD04	J01DD	J01D	J01	Pneumonia or LRTI (lower respiratory tract infections)	Pneu	RESP	CAI	Yes	Y	No	E
16	1177	GH	Medical Annex	Med Annex	Medical ward	Adult Medical Ward	No	M	20495-1-123920		23			60.000	F	No					Azithromycin	500	mg	1	O	J01FA10	J01FA	J01F	J01	Pneumonia or LRTI (lower respiratory tract infections)	Pneu	RESP	CAI	Yes	Y	No	E
16	1177	GH	Medical Annex	Med Annex	Medical ward	Adult Medical Ward	No	M	20495-1-123903		44				M	No					Ceftriaxone	2	g	1	P	J01DD04	J01DD	J01D	J01	Pyrexia of Unknown Origin - Fever syndrome with no identified source or site of infection	PUO	NDS	HAI4	Yes	NA	Yes	E
16	1177	GH	Medical Annex	Med Annex	Medical ward	Adult Medical Ward	No	M	20495-1-123905		27				M	No					Ceftriaxone	2	g	1	P	J01DD04	J01DD	J01D	J01	Therapy for Ear, Nose, Throat infections including mouth, sinuses, larynx	ENT	ENT	CAI	Yes	Y	No	E
16	1177	GH	Medical Annex	Med Annex	Medical ward	Adult Medical Ward	No	M	20495-1-123919		14				F	No					Ceftriaxone	2	g	2	P	J01DD04	J01DD	J01D	J01	Infections of the Central Nervous System	CNS	CNS	CAI	Yes	Y	No	E
16	1177	GH	Medical Annex	Med Annex	Medical ward	Adult Medical Ward	No	M	20495-1-123921		22				M	No					Azithromycin	500	mg	1	O	J01FA10	J01FA	J01F	J01	Pneumonia or LRTI (lower respiratory tract infections)	Pneu	RESP	HAI4	Yes	Y	No	E
16	1177	GH	Medical Annex	Med Annex	Medical ward	Adult Medical Ward	No	M	20495-1-123921		22				M	No					Ceftriaxone	2	g	1	P	J01DD04	J01DD	J01D	J01	Pneumonia or LRTI (lower respiratory tract infections)	Pneu	RESP	HAI4	Yes	Y	No	E
16	1177	GH	Medical Annex	Med Annex	Medical ward	Adult Medical Ward	No	M	20495-1-123904		54				M	No					Co-amoxiclav	1000	mg	3	P	J01CR02	J01CR	J01C	J01	Pneumonia or LRTI (lower respiratory tract infections)	Pneu	RESP	CAI	Yes	Y	Yes	E
16	1177	GH	Medical Annex	Med Annex	Medical ward	Adult Medical Ward	No	M	20495-1-123908		42				F	No					Cefuroxime	500	mg	3	O	J01DC02	J01DC	J01D	J01	GI infections (salmonellosis, Campylobacter, parasitic, C.difficile, etc.)	GI	GI	CAI	Yes	Y	Yes	E
16	1177	GH	Medical Annex	Med Annex	Medical ward	Adult Medical Ward	No	M	20495-1-123908		42				F	No					Metronidazole	400	mg	3	O	P01AB01	P01AB	P01A	P01	GI infections (salmonellosis, Campylobacter, parasitic, C.difficile, etc.)	GI	GI	CAI	Yes	Y	Yes	E
16	1177	GH	Medical Annex	Med Annex	Medical ward	Adult Medical Ward	No	M	20495-1-123917		49				F	No					Azithromycin	500	mg	1	O	J01FA10	J01FA	J01F	J01	Completely Unknown Indication	UNK	NDS	UNK	No	NI	No	E
16	1177	GH	Medical Annex	Med Annex	Medical ward	Adult Medical Ward	No	M	20495-1-123913		59				F	Yes	other	Other	0.02	µg/L	Co-amoxiclav	1000	mg	3	P	J01CR02	J01CR	J01C	J01	Pneumonia or LRTI (lower respiratory tract infections)	Pneu	RESP	CAI	Yes	Y	Yes	E
16	1177	GH	Medical Annex	Med Annex	Medical ward	Adult Medical Ward	No	M	20495-1-123913		59				F	Yes	other	Other	0.02	µg/L	Azithromycin	500	mg	1	O	J01FA10	J01FA	J01F	J01	Pneumonia or LRTI (lower respiratory tract infections)	Pneu	RESP	CAI	Yes	Y	Yes	E
16	1177	GH	Medical Annex	Med Annex	Medical ward	Adult Medical Ward	No	M	20495-1-123915		43				F	No					Ceftriaxone	2	g	1	P	J01DD04	J01DD	J01D	J01	Pneumonia or LRTI (lower respiratory tract infections)	Pneu	RESP	CAI	Yes	Y	No	E
16	1177	GH	Medical Annex	Med Annex	Medical ward	Adult Medical Ward	No	M	20495-1-123899		37				M	No					Ceftriaxone	2	g	1	P	J01DD04	J01DD	J01D	J01	Sepsis, sepsis syndrome or septic shock with no clear anatomic site	SEPSIS	NDS	CAI	Yes	Y	No	E
16	1177	GH	Medical Annex	Med Annex	Medical ward	Adult Medical Ward	No	M	20495-1-123918		62				F	No					Ceftriaxone	2	g	1	P	J01DD04	J01DD	J01D	J01	Pneumonia or LRTI (lower respiratory tract infections)	Pneu	RESP	CAI	Yes	Y	No	E
16	1177	GH	Medical Annex	Med Annex	Medical ward	Adult Medical Ward	No	M	20495-1-123918		62				F	No					Azithromycin	500	mg	1	O	J01FA10	J01FA	J01F	J01	Pneumonia or LRTI (lower respiratory tract infections)	Pneu	RESP	CAI	Yes	Y	No	E
16	1177	GH	Medical Annex	Med Annex	Medical ward	Adult Medical Ward	No	M	20495-1-123902		47				M	No					Azithromycin	500	mg	1	P	J01FA10	J01FA	J01F	J01	Pneumonia or LRTI (lower respiratory tract infections)	Pneu	RESP	CAI	No	NA	Yes	E
16	1177	GH	Medical Annex	Med Annex	Medical ward	Adult Medical Ward	No	M	20495-1-123902		47				M	No					Ceftriaxone	2	g	2	P	J01DD04	J01DD	J01D	J01	Pneumonia or LRTI (lower respiratory tract infections)	Pneu	RESP	CAI	No	NA	Yes	E
16	1177	GH	Chenard A	Chenard A	Gynae ward	Adult Surgical Ward	No	S	20494-2-123830		42				F	No					Cefuroxime	500	mg	2	O	J01DC02	J01DC	J01D	J01	Upper UTI including catheter related urinary tract infection, pyelonephritis	Pye	UTI	CAI	Yes	Y	Yes	E
16	1177	GH	Chenard A	Chenard A	Gynae ward	Adult Surgical Ward	No	S	20494-2-123830		42				F	No					Clindamycin	300	mg	3	O	J01FF01	J01FF	J01F	J01	Upper UTI including catheter related urinary tract infection, pyelonephritis	Pye	UTI	CAI	Yes	N	Yes	E
16	1177	GH	Chenard A	Chenard A	Gynae ward	Adult Surgical Ward	No	S	20494-2-123832		35				F	No					Artemether and lumefantrine	560	mg	2	O	P01BF01	P01BF	P01B	P01	Malaria	Malaria	NDS	CAI	Yes	Y	Yes	E
16	1177	GH	Chenard A	Chenard A	Gynae ward	Adult Surgical Ward	No	S	20494-2-123832		35				F	No					Ceftriaxone	2	g	1	P	J01DD04	J01DD	J01D	J01	Sepsis, sepsis syndrome or septic shock with no clear anatomic site	SEPSIS	NDS	CAI	Yes	NA	No	E
16	1177	GH	Chenard A	Chenard A	Gynae ward	Adult Surgical Ward	No	S	20494-2-123832		35				F	No					Clindamycin	300	mg	4	P	J01FF01	J01FF	J01F	J01	Sepsis, sepsis syndrome or septic shock with no clear anatomic site	SEPSIS	NDS	CAI	Yes	NA	Yes	E
16	1177	GH	Chenard A	Chenard A	Gynae ward	Adult Surgical Ward	No	S	20494-2-123822		22				F	No					Metronidazole	400	mg	3	O	P01AB01	P01AB	P01A	P01	Prophylaxis for OBstetric or GYnaecological surgery	Proph OBGY	GUOB	SP3	No	Y	No	E
16	1177	GH	Chenard A	Chenard A	Gynae ward	Adult Surgical Ward	No	S	20494-2-123822		22				F	No					Cefuroxime	500	mg	2	O	J01DC02	J01DC	J01D	J01	Prophylaxis for OBstetric or GYnaecological surgery	Proph OBGY	GUOB	SP3	No	Y	No	E
16	1177	GH	Chenard A	Chenard A	Gynae ward	Adult Surgical Ward	No	S	20494-2-123828		26				F	No					Doxycycline	100	mg	2	O	J01AA02	J01AA	J01A	J01	Obstetric/Gynaecological infections, Sexual Transmitted Diseases (STD) in women	OBGY	GUOB	CAI	Yes	NA	Yes	E
16	1177	GH	Chenard A	Chenard A	Gynae ward	Adult Surgical Ward	No	S	20494-2-123828		26				F	No					Clindamycin	600	mg	4	P	J01FF01	J01FF	J01F	J01	Obstetric/Gynaecological infections, Sexual Transmitted Diseases (STD) in women	OBGY	GUOB	CAI	Yes	NA	No	E
16	1177	GH	Chenard A	Chenard A	Gynae ward	Adult Surgical Ward	No	S	20494-2-123828		26				F	No					Ceftriaxone	2	g	1	P	J01DD04	J01DD	J01D	J01	Obstetric/Gynaecological infections, Sexual Transmitted Diseases (STD) in women	OBGY	GUOB	CAI	Yes	NA	No	E
16	1177	GH	Chenard A	Chenard A	Gynae ward	Adult Surgical Ward	No	S	20494-2-123831		20				F	No					Gentamicin	80	mg	3	P	J01GB03	J01GB	J01G	J01	Obstetric/Gynaecological infections, Sexual Transmitted Diseases (STD) in women	OBGY	GUOB	CAI	Yes	Y	Yes	E
16	1177	GH	Chenard A	Chenard A	Gynae ward	Adult Surgical Ward	No	S	20494-2-123831		20				F	No					Clindamycin	600	mg	3	P	J01FF01	J01FF	J01F	J01	Obstetric/Gynaecological infections, Sexual Transmitted Diseases (STD) in women	OBGY	GUOB	CAI	Yes	Y	Yes	E
16	1177	GH	Chenard A	Chenard A	Gynae ward	Adult Surgical Ward	No	S	20494-2-123824		31				F	No					Amoxicillin	375	mg	2	O	J01CA04	J01CA	J01C	J01	Prophylaxis for OBstetric or GYnaecological surgery	Proph OBGY	GUOB	SP3	No	NA	Yes	E
16	1177	GH	Chenard A	Chenard A	Gynae ward	Adult Surgical Ward	No	S	20494-2-123824		31				F	No					Metronidazole	400	mg	3	O	P01AB01	P01AB	P01A	P01	Prophylaxis for OBstetric or GYnaecological surgery	Proph OBGY	GUOB	SP3	No	NA	Yes	E
16	1177	GH	Chenard A	Chenard A	Gynae ward	Adult Surgical Ward	No	S	20494-2-123829		33				F	No					Clindamycin	300	mg	3	O	J01FF01	J01FF	J01F	J01	Sepsis, sepsis syndrome or septic shock with no clear anatomic site	SEPSIS	NDS	CAI	Yes	NA	Yes	E
16	1177	GH	Chenard A	Chenard A	Gynae ward	Adult Surgical Ward	No	S	20494-2-123829		33				F	No					Cefixime	200	mg	2	O	J01DD08	J01DD	J01D	J01	Sepsis, sepsis syndrome or septic shock with no clear anatomic site	SEPSIS	NDS	CAI	Yes	NA	Yes	E
16	1177	GH	Chenard A	Chenard A	Gynae ward	Adult Surgical Ward	No	S	20494-2-123829		33				F	No					Artemether and lumefantrine	560	mg	2	O	P01BF01	P01BF	P01B	P01	Malaria	Malaria	NDS	HAI4	No	Y	Yes	E
16	1177	GH	Chenard A	Chenard A	Gynae ward	Adult Surgical Ward	No	S	20494-2-123825		34				F	No					Amoxicillin	875	mg	2	O	J01CA04	J01CA	J01C	J01	Prophylaxis for OBstetric or GYnaecological surgery	Proph OBGY	GUOB	SP3	No	NA	Yes	E
16	1177	GH	Chenard A	Chenard A	Gynae ward	Adult Surgical Ward	No	S	20494-2-123825		34				F	No					Gentamicin	80	mg	3	P	J01GB03	J01GB	J01G	J01	Skin and Soft Tissue: Cellulitis, wound including surgical site infection, deep soft tissue not involving bone e.g., infected pressure or diabetic ulcer, abscess	SST	SSTBJ	HAI1	Yes	NA	Yes	E
16	1177	GH	Chenard A	Chenard A	Gynae ward	Adult Surgical Ward	No	S	20494-2-123825		34				F	No					Clindamycin	300	mg	4	P	J01FF01	J01FF	J01F	J01	Skin and Soft Tissue: Cellulitis, wound including surgical site infection, deep soft tissue not involving bone e.g., infected pressure or diabetic ulcer, abscess	SST	SSTBJ	HAI1	Yes	NA	No	E
16	1177	GH	Chenard A	Chenard A	Gynae ward	Adult Surgical Ward	No	S	20494-2-123825		34				F	No					Metronidazole	400	mg	3	O	P01AB01	P01AB	P01A	P01	Prophylaxis for OBstetric or GYnaecological surgery	Proph OBGY	GUOB	SP3	No	NA	Yes	E
16	1177	GH	Chenard A	Chenard A	Gynae ward	Adult Surgical Ward	No	S	20494-2-123823		33				F	No					Metronidazole	500	mg	3	P	J01XD01	J01XD	J01X	J01	Prophylaxis for OBstetric or GYnaecological surgery	Proph OBGY	GUOB	SP3	No	NA	Yes	E
16	1177	GH	Chenard A	Chenard A	Gynae ward	Adult Surgical Ward	No	S	20494-2-123823		33				F	No					Amoxicillin	1	g	2	P	J01CA04	J01CA	J01C	J01	Prophylaxis for OBstetric or GYnaecological surgery	Proph OBGY	GUOB	SP3	No	NA	Yes	E
16	1177	GH	Ward E	Ward E	Gynae ward	Adult Surgical Ward	No	S	20493-2-123820		34				F	No					Ciprofloxacin	500	mg	2	O	J01MA02	J01MA	J01M	J01	Prophylaxis for OBstetric or GYnaecological surgery	Proph OBGY	GUOB	SP3	No	NA	No	E
16	1177	GH	Ward E	Ward E	Gynae ward	Adult Surgical Ward	No	S	20493-2-123820		34				F	No					Clindamycin	600	mg	3	O	J01FF01	J01FF	J01F	J01	Prophylaxis for OBstetric or GYnaecological surgery	Proph OBGY	GUOB	SP3	No	NA	Yes	E
16	1177	GH	Ward E	Ward E	Gynae ward	Adult Surgical Ward	No	S	20493-2-123815		47				F	No					Co-amoxiclav	875	mg	2	O	J01CR02	J01CR	J01C	J01	Prophylaxis for OBstetric or GYnaecological surgery	Proph OBGY	GUOB	SP3	No	NA	Yes	E
16	1177	GH	Ward E	Ward E	Gynae ward	Adult Surgical Ward	No	S	20493-2-123815		47				F	No					Metronidazole	400	mg	3	O	P01AB01	P01AB	P01A	P01	Prophylaxis for OBstetric or GYnaecological surgery	Proph OBGY	GUOB	SP3	No	NA	Yes	E
16	1177	GH	Ward E	Ward E	Gynae ward	Adult Surgical Ward	No	S	20493-2-123817		32				F	No					Metronidazole	400	mg	3	O	P01AB01	P01AB	P01A	P01	Prophylaxis for OBstetric or GYnaecological surgery	Proph OBGY	GUOB	SP3	No	NA	Yes	E
16	1177	GH	Ward E	Ward E	Gynae ward	Adult Surgical Ward	No	S	20493-2-123817		32				F	No					Co-amoxiclav	875	mg	2	O	J01CR02	J01CR	J01C	J01	Prophylaxis for OBstetric or GYnaecological surgery	Proph OBGY	GUOB	SP3	No	NA	Yes	E
16	1177	GH	Ward E	Ward E	Gynae ward	Adult Surgical Ward	No	S	20493-2-123814		38				F	No					Co-amoxiclav	875	mg	2	O	J01CR02	J01CR	J01C	J01	Prophylaxis for OBstetric or GYnaecological surgery	Proph OBGY	GUOB	SP3	No	NA	Yes	E
16	1177	GH	Ward E	Ward E	Gynae ward	Adult Surgical Ward	No	S	20493-2-123814		38				F	No					Metronidazole	400	mg	3	O	P01AB01	P01AB	P01A	P01	Prophylaxis for OBstetric or GYnaecological surgery	Proph OBGY	GUOB	SP3	No	NA	Yes	E
16	1177	GH	Ward E	Ward E	Gynae ward	Adult Surgical Ward	No	S	20493-2-123821		33				F	No					Levofloxacin	500	mg	1	P	J01MA12	J01MA	J01M	J01	Prophylaxis for OBstetric or GYnaecological surgery	Proph OBGY	GUOB	SP3	No	NA	Yes	E
16	1177	GH	Ward E	Ward E	Gynae ward	Adult Surgical Ward	No	S	20493-2-123821		33				F	No					Metronidazole	500	mg	3	P	J01XD01	J01XD	J01X	J01	Prophylaxis for OBstetric or GYnaecological surgery	Proph OBGY	GUOB	SP3	No	NA	Yes	E
16	1177	GH	Ward E	Ward E	Gynae ward	Adult Surgical Ward	No	S	20493-2-123818		46				F	No					Co-amoxiclav	875	mg	2	O	J01CR02	J01CR	J01C	J01	Prophylaxis for OBstetric or GYnaecological surgery	Proph OBGY	GUOB	SP3	No	N	No	E
16	1177	GH	Ward E	Ward E	Gynae ward	Adult Surgical Ward	No	S	20493-2-123818		46				F	No					Metronidazole	400	mg	3	O	P01AB01	P01AB	P01A	P01	Prophylaxis for OBstetric or GYnaecological surgery	Proph OBGY	GUOB	SP3	No	NA	No	E
16	1177	GH	Ward E	Ward E	Gynae ward	Adult Surgical Ward	No	S	20493-2-123819		25				F	No					Metronidazole	400	mg	3	O	P01AB01	P01AB	P01A	P01	Prophylaxis for OBstetric or GYnaecological surgery	Proph OBGY	GUOB	SP3	No	NA	Yes	E
16	1177	GH	Ward E	Ward E	Gynae ward	Adult Surgical Ward	No	S	20493-2-123819		25				F	No					Co-amoxiclav	875	mg	2	O	J01CR02	J01CR	J01C	J01	Prophylaxis for OBstetric or GYnaecological surgery	Proph OBGY	GUOB	SP3	No	NA	Yes	E
16	1177	GH	Ward E	Ward E	Gynae ward	Adult Surgical Ward	No	S	20493-2-123816		19				F	No					Co-amoxiclav	875	mg	2	O	J01CR02	J01CR	J01C	J01	Prophylaxis for OBstetric or GYnaecological surgery	Proph OBGY	GUOB	SP3	No	N	No	E
16	1177	GH	Ward E	Ward E	Gynae ward	Adult Surgical Ward	No	S	20493-2-123816		19				F	No					Metronidazole	400	mg	3	O	P01AB01	P01AB	P01A	P01	Prophylaxis for OBstetric or GYnaecological surgery	Proph OBGY	GUOB	SP3	No	NA	No	E
16	1177	GH	Chenard Annex	Chenard	Gynae ward	Adult Surgical Ward	No	S	20492-2-124190		39				F	No					Ceftriaxone	2	g	1	P	J01DD04	J01DD	J01D	J01	Obstetric/Gynaecological infections, Sexual Transmitted Diseases (STD) in women	OBGY	GUOB	CAI	Yes	N	Yes	E
16	1177	GH	Chenard Annex	Chenard	Gynae ward	Adult Surgical Ward	No	S	20492-2-124190		39				F	No					Metronidazole	500	mg	3	P	J01XD01	J01XD	J01X	J01	Obstetric/Gynaecological infections, Sexual Transmitted Diseases (STD) in women	OBGY	GUOB	CAI	Yes	N	Yes	E
16	1177	GH	Chenard Annex	Chenard	Gynae ward	Adult Surgical Ward	No	S	20492-2-124190		39				F	No					Co-amoxiclav	1	g	2	P	J01CR02	J01CR	J01C	J01	Obstetric/Gynaecological infections, Sexual Transmitted Diseases (STD) in women	OBGY	GUOB	CAI	Yes	N	Yes	E
16	1177	GH	Chenard Annex	Chenard	Gynae ward	Adult Surgical Ward	No	S	20492-2-124190		39				F	No					Artemether and lumefantrine	560	mg	2	O	P01BF01	P01BF	P01B	P01	Malaria	Malaria	NDS	CAI	Yes	N	Yes	E
16	1177	GH	Chenard Annex	Chenard	Gynae ward	Adult Surgical Ward	No	S	20492-2-124198		59				F	Yes	other	Blood	379.6	µg/L	Ciprofloxacin	400	mg	2	P	J01MA02	J01MA	J01M	J01	Obstetric/Gynaecological infections, Sexual Transmitted Diseases (STD) in women	OBGY	GUOB	HAI4	No	NA	Yes	E
16	1177	GH	Chenard Annex	Chenard	Gynae ward	Adult Surgical Ward	No	S	20492-2-124198		59				F	Yes	other	Blood	379.6	µg/L	Metronidazole	500	mg	3	P	J01XD01	J01XD	J01X	J01	Obstetric/Gynaecological infections, Sexual Transmitted Diseases (STD) in women	OBGY	GUOB	HAI4	No	NA	No	E
16	1177	GH	Chenard Annex	Chenard	Gynae ward	Adult Surgical Ward	No	S	20492-2-124200		44				F	No					Secnidazole	2	g	1	O	P01AB07	P01AB	P01A	P01	Prophylaxis for OBstetric or GYnaecological surgery	Proph OBGY	GUOB	SP3	No	N	Yes	E
16	1177	GH	Chenard Annex	Chenard	Gynae ward	Adult Surgical Ward	No	S	20492-2-124200		44				F	No					Co-amoxiclav	875	mg	2	O	J01CR02	J01CR	J01C	J01	Prophylaxis for OBstetric or GYnaecological surgery	Proph OBGY	GUOB	SP3	No	N	Yes	E
16	1177	GH	Chenard Annex	Chenard	Gynae ward	Adult Surgical Ward	No	S	20492-2-124192		43				F	No					Co-amoxiclav	1	g	2	P	J01CR02	J01CR	J01C	J01	Prophylaxis for OBstetric or GYnaecological surgery	Proph OBGY	GUOB	MP	No	N	Yes	E
16	1177	GH	Chenard Annex	Chenard	Gynae ward	Adult Surgical Ward	No	S	20492-2-124192		43				F	No					Metronidazole	500	mg	3	P	J01XD01	J01XD	J01X	J01	Prophylaxis for OBstetric or GYnaecological surgery	Proph OBGY	GUOB	MP	No	N	Yes	E
16	1177	GH	Chenard Annex	Chenard	Gynae ward	Adult Surgical Ward	No	S	20492-2-124191		43				F	No					Co-amoxiclav	875	mg	2	O	J01CR02	J01CR	J01C	J01	Obstetric/Gynaecological infections, Sexual Transmitted Diseases (STD) in women	OBGY	GUOB	CAI	Yes	N	Yes	E
16	1177	GH	Chenard Annex	Chenard	Gynae ward	Adult Surgical Ward	No	S	20492-2-124191		43				F	No					Metronidazole	400	mg	3	O	P01AB01	P01AB	P01A	P01	Obstetric/Gynaecological infections, Sexual Transmitted Diseases (STD) in women	OBGY	GUOB	CAI	Yes	N	Yes	E
16	1177	GH	Chenard Annex	Chenard	Gynae ward	Adult Surgical Ward	No	S	20492-2-124197		45				F	No					Ceftriaxone	2	g	2	P	J01DD04	J01DD	J01D	J01	Prophylaxis for OBstetric or GYnaecological surgery	Proph OBGY	GUOB	HAI1	No	NA	Yes	E
16	1177	GH	Chenard Annex	Chenard	Gynae ward	Adult Surgical Ward	No	S	20492-2-124197		45				F	No					Metronidazole	500	mg	3	P	J01XD01	J01XD	J01X	J01	Prophylaxis for OBstetric or GYnaecological surgery	Proph OBGY	GUOB	HAI1	No	NA	Yes	E
16	1177	GH	Chenard Annex	Chenard	Gynae ward	Adult Surgical Ward	No	S	20492-2-124189		43				F	No					Metronidazole	400	mg	3	O	P01AB01	P01AB	P01A	P01	Obstetric/Gynaecological infections, Sexual Transmitted Diseases (STD) in women	OBGY	GUOB	HAI4	Yes	N	Yes	T	No	No	No	No	No	No	No	No	No
16	1177	GH	Chenard Annex	Chenard	Gynae ward	Adult Surgical Ward	No	S	20492-2-124189		43				F	No					Ceftriaxone	2	g	2	P	J01DD04	J01DD	J01D	J01	Obstetric/Gynaecological infections, Sexual Transmitted Diseases (STD) in women	OBGY	GUOB	HAI4	Yes	N	Yes	T	No	No	No	No	No	No	No	No	No
16	1177	GH	Chenard Annex	Chenard	Gynae ward	Adult Surgical Ward	No	S	20492-2-124189		43				F	No					Artemether and lumefantrine	560	mg	2	O	P01BF01	P01BF	P01B	P01	Malaria	Malaria	NDS	OTH	Yes	Y	Yes	E
16	1177	GH	Chenard Annex	Chenard	Gynae ward	Adult Surgical Ward	No	S	20492-2-124199		28				F	No					Metronidazole	500	mg	3	P	J01XD01	J01XD	J01X	J01	Prophylaxis for OBstetric or GYnaecological surgery	Proph OBGY	GUOB	HAI1	No	NA	Yes	E
16	1177	GH	Chenard Annex	Chenard	Gynae ward	Adult Surgical Ward	No	S	20492-2-124199		28				F	No					Amoxicillin and enzyme inhibitor	1	g	2	P	J01CR02	J01CR	J01C	J01	Prophylaxis for OBstetric or GYnaecological surgery	Proph OBGY	GUOB	HAI1	No	NA	Yes	E
16	1177	GH	Chenard Annex	Chenard	Gynae ward	Adult Surgical Ward	No	S	20492-2-124201		25				F	No					Co-amoxiclav	875	mg	2	O	J01CR02	J01CR	J01C	J01	Obstetric/Gynaecological infections, Sexual Transmitted Diseases (STD) in women	OBGY	GUOB	HAI1	Yes	N	Yes	E
16	1177	GH	Chenard Annex	Chenard	Gynae ward	Adult Surgical Ward	No	S	20492-2-124201		25				F	No					Metronidazole	400	mg	3	O	P01AB01	P01AB	P01A	P01	Obstetric/Gynaecological infections, Sexual Transmitted Diseases (STD) in women	OBGY	GUOB	HAI1	Yes	N	Yes	E
16	1177	GH	Chenard Annex	Chenard	Gynae ward	Adult Surgical Ward	No	S	20492-2-124203		67				F	No					Metronidazole	500	mg	3	P	J01XD01	J01XD	J01X	J01	Prophylaxis for OBstetric or GYnaecological surgery	Proph OBGY	GUOB	SP3	Yes	N	Yes	E
16	1177	GH	Chenard Annex	Chenard	Gynae ward	Adult Surgical Ward	No	S	20492-2-124203		67				F	No					Ciprofloxacin	400	mg	2	P	J01MA02	J01MA	J01M	J01	Prophylaxis for OBstetric or GYnaecological surgery	Proph OBGY	GUOB	SP3	Yes	N	Yes	E
16	1177	GH	Chenard Annex	Chenard	Gynae ward	Adult Surgical Ward	No	S	20492-2-124202		28				F	No					Co-amoxiclav	1	g	2	P	J01CR02	J01CR	J01C	J01	Prophylaxis for OBstetric or GYnaecological surgery	Proph OBGY	GUOB	SP2	Yes	N	Yes	E
16	1177	GH	Chenard Annex	Chenard	Gynae ward	Adult Surgical Ward	No	S	20492-2-124202		28				F	No					Metronidazole	500	mg	3	P	J01XD01	J01XD	J01X	J01	Prophylaxis for OBstetric or GYnaecological surgery	Proph OBGY	GUOB	SP2	Yes	N	Yes	E
16	1177	GH	Chenard Annex	Chenard	Gynae ward	Adult Surgical Ward	No	S	20492-2-124195		43				F	No					Metronidazole	400	mg	3	O	P01AB01	P01AB	P01A	P01	Obstetric/Gynaecological infections, Sexual Transmitted Diseases (STD) in women	OBGY	GUOB	MP	Yes	N	Yes	E
16	1177	GH	Chenard Annex	Chenard	Gynae ward	Adult Surgical Ward	No	S	20492-2-124195		43				F	No					Co-amoxiclav	875	mg	2	O	J01CR02	J01CR	J01C	J01	Obstetric/Gynaecological infections, Sexual Transmitted Diseases (STD) in women	OBGY	GUOB	MP	Yes	N	Yes	E
16	1177	GH	Chenard Annex	Chenard	Gynae ward	Adult Surgical Ward	No	S	20492-2-124193		32				F	No					Ciprofloxacin	500	mg	2	O	J01MA02	J01MA	J01M	J01	Obstetric/Gynaecological infections, Sexual Transmitted Diseases (STD) in women	OBGY	GUOB	HAI6	No	NA	Yes	E
16	1177	GH	Chenard Annex	Chenard	Gynae ward	Adult Surgical Ward	No	S	20492-2-124193		32				F	No					Clindamycin	600	mg	3	P	J01FF01	J01FF	J01F	J01	Obstetric/Gynaecological infections, Sexual Transmitted Diseases (STD) in women	OBGY	GUOB	HAI1	No	NA	Yes	E
16	1177	GH	Chenard Annex	Chenard	Gynae ward	Adult Surgical Ward	No	S	20492-2-124193		32				F	No					Gentamicin	80	mg	3	P	J01GB03	J01GB	J01G	J01	Obstetric/Gynaecological infections, Sexual Transmitted Diseases (STD) in women	OBGY	GUOB	HAI6	No	NA	Yes	E
16	1177	GH	Chenard Annex	Chenard	Gynae ward	Adult Surgical Ward	No	S	20492-2-124196		49				F	No					Ceftriaxone	2	g	1	P	J01DD04	J01DD	J01D	J01	Obstetric/Gynaecological infections, Sexual Transmitted Diseases (STD) in women	OBGY	GUOB	HAI4	No	NA	Yes	E
16	1177	GH	Chenard Annex	Chenard	Gynae ward	Adult Surgical Ward	No	S	20492-2-124196		49				F	No					Metronidazole	500	mg	3	P	J01XD01	J01XD	J01X	J01	Obstetric/Gynaecological infections, Sexual Transmitted Diseases (STD) in women	OBGY	GUOB	HAI4	No	NA	Yes	E
16	1177	GH	Chenard Annex	Chenard	Gynae ward	Adult Surgical Ward	No	S	20492-2-124194		37				F	No					Co-amoxiclav	875	mg	2	O	J01CR02	J01CR	J01C	J01	Pneumonia or LRTI (lower respiratory tract infections)	Pneu	RESP	CAI	Yes	N	Yes	E
16	1177	GH	Chenard Annex	Chenard	Gynae ward	Adult Surgical Ward	No	S	20492-2-124194		37				F	No					Azithromycin	500	mg	1	O	J01FA10	J01FA	J01F	J01	Pneumonia or LRTI (lower respiratory tract infections)	Pneu	RESP	CAI	Yes	N	Yes	E
16	1177	GH	Chenard Annex	Chenard	Gynae ward	Adult Surgical Ward	No	S	20492-2-124204		26				F	No					Metronidazole	400	mg	3	O	P01AB01	P01AB	P01A	P01	Obstetric/Gynaecological infections, Sexual Transmitted Diseases (STD) in women	OBGY	GUOB	HAI1	Yes	N	Yes	E
16	1177	GH	Chenard Annex	Chenard	Gynae ward	Adult Surgical Ward	No	S	20492-2-124204		26				F	No					Co-amoxiclav	875	mg	2	O	J01CR02	J01CR	J01C	J01	Obstetric/Gynaecological infections, Sexual Transmitted Diseases (STD) in women	OBGY	GUOB	HAI1	Yes	N	Yes	E
16	1177	GH	Maternity Floor 5	Mat5		Adult Medical Ward	Yes	S	20383-2-124041		36				F	No					Cefuroxime	750	mg	3	P	J01DC02	J01DC	J01D	J01	Prophylaxis for OBstetric or GYnaecological surgery	Proph OBGY	GUOB	SP3	No	Y	Yes	E
16	1177	GH	Maternity Floor 5	Mat5		Adult Medical Ward	Yes	S	20383-2-124036		35				F	No					Metronidazole	400	mg	3	O	P01AB01	P01AB	P01A	P01	Prophylaxis for OBstetric or GYnaecological surgery	Proph OBGY	GUOB	SP3	No	Y	Yes	E
16	1177	GH	Maternity Floor 5	Mat5		Adult Medical Ward	Yes	S	20383-2-124036		35				F	No					Co-amoxiclav	875	mg	2	O	J01CR02	J01CR	J01C	J01	Prophylaxis for OBstetric or GYnaecological surgery	Proph OBGY	GUOB	SP3	No	Y	Yes	E
16	1177	GH	Maternity Floor 5	Mat5		Adult Medical Ward	Yes	S	20383-2-124040		24				F	No					Cefuroxime	750	mg	3	P	J01DC02	J01DC	J01D	J01	Prophylaxis for OBstetric or GYnaecological surgery	Proph OBGY	GUOB	SP2	No	Y	Yes	E
16	1177	GH	Maternity Floor 5	Mat5		Adult Medical Ward	Yes	S	20383-2-124040		24				F	No					Artesunate	120	mg	2	P	P01BE03	P01BE	P01B	P01	Malaria	Malaria	NDS	HAI4	No	Y	Yes	E
16	1177	GH	Maternity Floor 5	Mat5		Adult Medical Ward	Yes	S	20383-2-124045		25				F	No					Metronidazole	400	mg	3	O	P01AB01	P01AB	P01A	P01	Prophylaxis for OBstetric or GYnaecological surgery	Proph OBGY	GUOB	SP3	No	Y	Yes	E
16	1177	GH	Maternity Floor 5	Mat5		Adult Medical Ward	Yes	S	20383-2-124045		25				F	No					Cefuroxime	500	mg	2	O	J01DC02	J01DC	J01D	J01	Prophylaxis for OBstetric or GYnaecological surgery	Proph OBGY	GUOB	SP3	No	Y	Yes	E
16	1177	GH	Maternity Floor 5	Mat5		Adult Medical Ward	Yes	S	20383-2-124038		32				F	No					Metronidazole	500	mg	3	P	J01XD01	J01XD	J01X	J01	Prophylaxis for OBstetric or GYnaecological surgery	Proph OBGY	GUOB	SP3	No	Y	Yes	E
16	1177	GH	Maternity Floor 5	Mat5		Adult Medical Ward	Yes	S	20383-2-124038		32				F	No					Co-amoxiclav	1	g	3	P	J01CR02	J01CR	J01C	J01	Prophylaxis for OBstetric or GYnaecological surgery	Proph OBGY	GUOB	SP3	No	Y	Yes	E
16	1177	GH	Maternity Floor 5	Mat5		Adult Medical Ward	Yes	S	20383-2-124034		29				F	No					Cefuroxime	500	mg	2	O	J01DC02	J01DC	J01D	J01	Prophylaxis for OBstetric or GYnaecological surgery	Proph OBGY	GUOB	SP1	No	Y	Yes	E
16	1177	GH	Maternity Floor 5	Mat5		Adult Medical Ward	Yes	S	20383-2-124044		20				F	No					Metronidazole	400	mg	3	O	P01AB01	P01AB	P01A	P01	Prophylaxis for OBstetric or GYnaecological surgery	Proph OBGY	GUOB	SP3	No	Y	No	E
16	1177	GH	Maternity Floor 5	Mat5		Adult Medical Ward	Yes	S	20383-2-124044		20				F	No					Co-amoxiclav	1	g	2	P	J01CR02	J01CR	J01C	J01	Prophylaxis for OBstetric or GYnaecological surgery	Proph OBGY	GUOB	SP3	No	Y	No	E
16	1177	GH	Maternity Floor 5	Mat5		Adult Medical Ward	Yes	S	20383-2-124044		20				F	No					Artesunate	120	mg	2	P	P01BE03	P01BE	P01B	P01	Malaria	Malaria	NDS	CAI	No	Y	Yes	E
16	1177	GH	Maternity Floor 5	Mat5		Adult Medical Ward	Yes	S	20383-2-124037		17				F	No					Cefuroxime	750	mg	3	P	J01DC02	J01DC	J01D	J01	Prophylaxis for OBstetric or GYnaecological surgery	Proph OBGY	GUOB	SP2	No	Y	Yes	E
16	1177	GH	Maternity Floor 5	Mat5		Adult Medical Ward	Yes	S	20383-2-124037		17				F	No					Metronidazole	500	mg	3	P	J01XD01	J01XD	J01X	J01	Prophylaxis for OBstetric or GYnaecological surgery	Proph OBGY	GUOB	SP2	No	Y	Yes	E
16	1177	GH	Maternity Floor 5	Mat5		Adult Medical Ward	Yes	S	20383-2-124046		29				F	No					Artesunate	160	mg	2	P	P01BE03	P01BE	P01B	P01	Malaria	Malaria	NDS	CAI	No	Y	Yes	E
16	1177	GH	Maternity Floor 5	Mat5		Adult Medical Ward	Yes	S	20383-2-124046		29				F	No					Cefuroxime	1500	mg	3	P	J01DC02	J01DC	J01D	J01	Prophylaxis for OBstetric or GYnaecological surgery	Proph OBGY	GUOB	SP2	No	Y	Yes	E
16	1177	GH	Maternity Floor 5	Mat5		Adult Medical Ward	Yes	S	20383-2-124046		29				F	No					Metronidazole	500	mg	3	P	J01XD01	J01XD	J01X	J01	Prophylaxis for OBstetric or GYnaecological surgery	Proph OBGY	GUOB	SP2	No	Y	Yes	E
16	1177	GH	Maternity Floor 5	Mat5		Adult Medical Ward	Yes	S	20383-2-124047		32				F	No					Co-amoxiclav	1	g	3	P	J01CR02	J01CR	J01C	J01	Prophylaxis for OBstetric or GYnaecological surgery	Proph OBGY	GUOB	SP3	No	Y	Yes	E
16	1177	GH	Maternity Floor 5	Mat5		Adult Medical Ward	Yes	S	20383-2-124047		32				F	No					Metronidazole	500	mg	3	P	J01XD01	J01XD	J01X	J01	Prophylaxis for OBstetric or GYnaecological surgery	Proph OBGY	GUOB	SP3	No	Y	Yes	E
16	1177	GH	Maternity Floor 5	Mat5		Adult Medical Ward	Yes	M	20383-1-126048		31				F	No					Cefixime	200	mg	2	O	J01DD08	J01DD	J01D	J01	Completely Unknown Indication	UNK	NDS	UNK	No	NI	Yes	E
16	1177	GH	Maternity Floor 5	Mat5		Adult Medical Ward	Yes	S	20383-2-124035		14				F	No					Metronidazole	400	mg	3	O	P01AB01	P01AB	P01A	P01	Prophylaxis for OBstetric or GYnaecological surgery	Proph OBGY	GUOB	SP2	No	Y	Yes	E
16	1177	GH	Maternity Floor 5	Mat5		Adult Medical Ward	Yes	S	20383-2-124035		14				F	No					Co-amoxiclav	875	mg	2	O	J01CR02	J01CR	J01C	J01	Prophylaxis for OBstetric or GYnaecological surgery	Proph OBGY	GUOB	SP2	No	Y	Yes	E
16	1177	GH	Maternity Floor 5	Mat5		Adult Medical Ward	Yes	S	20383-2-124042		29				F	No					Co-amoxiclav	875	mg	2	O	J01CR02	J01CR	J01C	J01	Prophylaxis for OBstetric or GYnaecological surgery	Proph OBGY	GUOB	SP3	No	Y	Yes	E
16	1177	GH	Maternity Floor 5	Mat5		Adult Medical Ward	Yes	S	20383-2-124042		29				F	No					Metronidazole	400	mg	3	O	P01AB01	P01AB	P01A	P01	Prophylaxis for OBstetric or GYnaecological surgery	Proph OBGY	GUOB	SP3	No	Y	Yes	E
16	1177	GH	Maternity Floor 5	Mat5		Adult Medical Ward	Yes	S	20383-2-124039		23				F	No					Cefuroxime	500	mg	2	O	J01DC02	J01DC	J01D	J01	Prophylaxis for OBstetric or GYnaecological surgery	Proph OBGY	GUOB	SP3	No	Y	Yes	E
16	1177	GH	Maternity Floor 5	Mat5		Adult Medical Ward	Yes	S	20383-2-124043		24				F	No					Metronidazole	400	mg	3	O	P01AB01	P01AB	P01A	P01	Prophylaxis for OBstetric or GYnaecological surgery	Proph OBGY	GUOB	SP2	No	Y	Yes	E
16	1177	GH	Maternity Floor 5	Mat5		Adult Medical Ward	Yes	S	20383-2-124043		24				F	No					Co-amoxiclav	875	mg	2	O	J01CR02	J01CR	J01C	J01	Prophylaxis for OBstetric or GYnaecological surgery	Proph OBGY	GUOB	SP2	No	Y	Yes	E
16	1177	GH	Maternity Floor 1	Mat1	Maternity ward	Adult Medical Ward	Yes	S	20382-2-122906		31				F	No					Cefuroxime	500	mg	2	O	J01DC02	J01DC	J01D	J01	Prophylaxis for OBstetric or GYnaecological surgery	Proph OBGY	GUOB	SP1	No	Y	Yes	E
16	1177	GH	Maternity Floor 1	Mat1	Maternity ward	Adult Medical Ward	Yes	S	20382-2-122914		20				F	No					Ceftriaxone	2	g	1	P	J01DD04	J01DD	J01D	J01	Prophylaxis for OBstetric or GYnaecological surgery	Proph OBGY	GUOB	SP1	No	NI	Yes	E
16	1177	GH	Maternity Floor 1	Mat1	Maternity ward	Adult Medical Ward	Yes	S	20382-2-122914		20				F	No					Metronidazole	500	mg	3	P	J01XD01	J01XD	J01X	J01	Prophylaxis for OBstetric or GYnaecological surgery	Proph OBGY	GUOB	SP1	No	NI	Yes	E
16	1177	GH	Maternity Floor 1	Mat1	Maternity ward	Adult Medical Ward	Yes	S	20382-2-122907		42				F	No					Metronidazole	400	mg	3	P	J01XD01	J01XD	J01X	J01	Prophylaxis for OBstetric or GYnaecological surgery	Proph OBGY	GUOB	SP1	No	Y	No	E
16	1177	GH	Maternity Floor 1	Mat1	Maternity ward	Adult Medical Ward	Yes	S	20382-2-122907		42				F	No					Cefpodoxime	200	mg	2	O	J01DD13	J01DD	J01D	J01	Prophylaxis for OBstetric or GYnaecological surgery	Proph OBGY	GUOB	SP1	No	Y	No	E
16	1177	GH	Maternity Floor 1	Mat1	Maternity ward	Adult Medical Ward	Yes	S	20382-2-122898		33				F	No					Cefuroxime	500	mg	2	O	J01DC02	J01DC	J01D	J01	Prophylaxis for OBstetric or GYnaecological surgery	Proph OBGY	GUOB	SP3	No	Y	No	E
16	1177	GH	Maternity Floor 1	Mat1	Maternity ward	Adult Medical Ward	Yes	S	20382-2-122898		33				F	No					Metronidazole	400	mg	3	O	P01AB01	P01AB	P01A	P01	Prophylaxis for OBstetric or GYnaecological surgery	Proph OBGY	GUOB	SP3	No	Y	No	E
16	1177	GH	Maternity Floor 1	Mat1	Maternity ward	Adult Medical Ward	Yes	S	20382-2-126381		35				F	No					Clindamycin	600	mg	3	P	J01FF01	J01FF	J01F	J01	Obstetric/Gynaecological infections, Sexual Transmitted Diseases (STD) in women	OBGY	GUOB	HAI1	Yes	Y	Yes	E
16	1177	GH	Maternity Floor 1	Mat1	Maternity ward	Adult Medical Ward	Yes	S	20382-2-126381		35				F	No					Gentamicin	80	mg	3	P	J01GB03	J01GB	J01G	J01	Obstetric/Gynaecological infections, Sexual Transmitted Diseases (STD) in women	OBGY	GUOB	HAI1	Yes	Y	Yes	E
16	1177	GH	Maternity Floor 1	Mat1	Maternity ward	Adult Medical Ward	Yes	S	20382-2-122892		32				F	No					Co-amoxiclav	875	mg	2	O	J01CR02	J01CR	J01C	J01	Prophylaxis for OBstetric or GYnaecological surgery	Proph OBGY	GUOB	SP3	No	Y	No	E
16	1177	GH	Maternity Floor 1	Mat1	Maternity ward	Adult Medical Ward	Yes	S	20382-2-122892		32				F	No					Metronidazole	400	mg	3	O	P01AB01	P01AB	P01A	P01	Prophylaxis for OBstetric or GYnaecological surgery	Proph OBGY	GUOB	SP3	No	Y	No	E
16	1177	GH	Maternity Floor 1	Mat1	Maternity ward	Adult Medical Ward	Yes	M	20382-1-122894		28				F	No					Gentamicin	80	mg	3	P	J01GB03	J01GB	J01G	J01	Obstetric/Gynaecological infections, Sexual Transmitted Diseases (STD) in women	OBGY	GUOB	HAI1	Yes	Y	No	E
16	1177	GH	Maternity Floor 1	Mat1	Maternity ward	Adult Medical Ward	Yes	M	20382-1-122894		28				F	No					Clindamycin	600	mg	3	P	J01FF01	J01FF	J01F	J01	Obstetric/Gynaecological infections, Sexual Transmitted Diseases (STD) in women	OBGY	GUOB	HAI1	Yes	Y	No	E
16	1177	GH	Maternity Floor 1	Mat1	Maternity ward	Adult Medical Ward	Yes	S	20382-2-122900		33				F	No					Metronidazole	500	mg	3	P	J01XD01	J01XD	J01X	J01	Prophylaxis for OBstetric or GYnaecological surgery	Proph OBGY	GUOB	SP3	Yes	Y	No	E
16	1177	GH	Maternity Floor 1	Mat1	Maternity ward	Adult Medical Ward	Yes	S	20382-2-122900		33				F	No					Co-amoxiclav	1	g	2	P	J01CR02	J01CR	J01C	J01	Prophylaxis for OBstetric or GYnaecological surgery	Proph OBGY	GUOB	SP3	Yes	Y	No	E
16	1177	GH	Maternity Floor 1	Mat1	Maternity ward	Adult Medical Ward	Yes	S	20382-2-122891		23				F	No					Metronidazole	400	mg	3	O	P01AB01	P01AB	P01A	P01	Prophylaxis for OBstetric or GYnaecological surgery	Proph OBGY	GUOB	SP3	Yes	Y	Yes	E
16	1177	GH	Maternity Floor 1	Mat1	Maternity ward	Adult Medical Ward	Yes	S	20382-2-122891		23				F	No					Co-amoxiclav	875	mg	2	O	J01CR02	J01CR	J01C	J01	Prophylaxis for OBstetric or GYnaecological surgery	Proph OBGY	GUOB	SP3	Yes	Y	Yes	E
16	1177	GH	Maternity Floor 1	Mat1	Maternity ward	Adult Medical Ward	Yes	S	20382-2-122913		25				F	No					Metronidazole	400	mg	3	O	P01AB01	P01AB	P01A	P01	Prophylaxis for OBstetric or GYnaecological surgery	Proph OBGY	GUOB	SP1	Yes	Y	Yes	E
16	1177	GH	Maternity Floor 1	Mat1	Maternity ward	Adult Medical Ward	Yes	S	20382-2-122913		25				F	No					Co-amoxiclav	875	mg	2	O	J01CR02	J01CR	J01C	J01	Prophylaxis for OBstetric or GYnaecological surgery	Proph OBGY	GUOB	SP1	Yes	Y	Yes	E
16	1177	GH	Maternity Floor 1	Mat1	Maternity ward	Adult Medical Ward	Yes	S	20382-2-122904		22				F	No					Co-amoxiclav	875	mg	2	O	J01CR02	J01CR	J01C	J01	Prophylaxis for OBstetric or GYnaecological surgery	Proph OBGY	GUOB	SP2	No	Y	Yes	E
16	1177	GH	Maternity Floor 1	Mat1	Maternity ward	Adult Medical Ward	Yes	S	20382-2-122904		22				F	No					Metronidazole	400	mg	3	O	P01AB01	P01AB	P01A	P01	Prophylaxis for OBstetric or GYnaecological surgery	Proph OBGY	GUOB	SP2	No	Y	Yes	E
16	1177	GH	Maternity Floor 1	Mat1	Maternity ward	Adult Medical Ward	Yes	S	20382-2-125475		26				F	No					Metronidazole	500	mg	3	P	J01XD01	J01XD	J01X	J01	Prophylaxis for OBstetric or GYnaecological surgery	Proph OBGY	GUOB	SP1	No	Y	Yes	E
16	1177	GH	Maternity Floor 1	Mat1	Maternity ward	Adult Medical Ward	Yes	S	20382-2-125475		26				F	No					Co-amoxiclav	1000	mg	2	P	J01CR02	J01CR	J01C	J01	Prophylaxis for OBstetric or GYnaecological surgery	Proph OBGY	GUOB	SP1	No	Y	Yes	E
16	1177	GH	Maternity Floor 1	Mat1	Maternity ward	Adult Medical Ward	Yes	M	20382-1-126382		29				F	No					Metronidazole	500	mg	3	P	J01XD01	J01XD	J01X	J01	Obstetric/Gynaecological infections, Sexual Transmitted Diseases (STD) in women	OBGY	GUOB	CAI	Yes	Y	Yes	E
16	1177	GH	Maternity Floor 1	Mat1	Maternity ward	Adult Medical Ward	Yes	M	20382-1-126382		29				F	No					Co-amoxiclav	1	g	2	P	J01CR02	J01CR	J01C	J01	Obstetric/Gynaecological infections, Sexual Transmitted Diseases (STD) in women	OBGY	GUOB	CAI	Yes	Y	Yes	E
16	1177	GH	Maternity Floor 1	Mat1	Maternity ward	Adult Medical Ward	Yes	S	20382-2-122908		34				F	No					Metronidazole	400	mg	3	O	P01AB01	P01AB	P01A	P01	Prophylaxis for OBstetric or GYnaecological surgery	Proph OBGY	GUOB	SP3	No	Y	Yes	E
16	1177	GH	Maternity Floor 1	Mat1	Maternity ward	Adult Medical Ward	Yes	S	20382-2-122908		34				F	No					Ceftriaxone	2	g	1	P	J01DD04	J01DD	J01D	J01	Prophylaxis for OBstetric or GYnaecological surgery	Proph OBGY	GUOB	SP3	No	Y	No	E
16	1177	GH	Maternity Floor 1	Mat1	Maternity ward	Adult Medical Ward	Yes	S	20382-2-122901		35				F	No					Metronidazole	400	mg	3	O	P01AB01	P01AB	P01A	P01	Prophylaxis for OBstetric or GYnaecological surgery	Proph OBGY	GUOB	SP3	Yes	Y	No	E
16	1177	GH	Maternity Floor 1	Mat1	Maternity ward	Adult Medical Ward	Yes	S	20382-2-122901		35				F	No					Co-amoxiclav	875	mg	2	O	J01CR02	J01CR	J01C	J01	Prophylaxis for OBstetric or GYnaecological surgery	Proph OBGY	GUOB	SP3	Yes	Y	No	E
16	1177	GH	Maternity Floor 1	Mat1	Maternity ward	Adult Medical Ward	Yes	S	20382-2-122899		32				F	No					Metronidazole	400	mg	3	O	P01AB01	P01AB	P01A	P01	Prophylaxis for OBstetric or GYnaecological surgery	Proph OBGY	GUOB	SP3	No	Y	Yes	E
16	1177	GH	Maternity Floor 1	Mat1	Maternity ward	Adult Medical Ward	Yes	S	20382-2-122899		32				F	No					Co-amoxiclav	875	mg	2	O	J01CR02	J01CR	J01C	J01	Prophylaxis for OBstetric or GYnaecological surgery	Proph OBGY	GUOB	SP3	No	Y	Yes	E
16	1177	GH	Maternity Floor 1	Mat1	Maternity ward	Adult Medical Ward	Yes	S	20382-2-122911		30				F	No					Artemether and lumefantrine	560	mg	2	O	P01BF01	P01BF	P01B	P01	Malaria	Malaria	NDS	CAI	No	NI	No	E
16	1177	GH	Maternity Floor 1	Mat1	Maternity ward	Adult Medical Ward	Yes	S	20382-2-122911		30				F	No					Co-amoxiclav	875	mg	2	O	J01CR02	J01CR	J01C	J01	Prophylaxis for OBstetric or GYnaecological surgery	Proph OBGY	GUOB	SP1	No	NI	No	E
16	1177	GH	Maternity Floor 1	Mat1	Maternity ward	Adult Medical Ward	Yes	S	20382-2-122911		30				F	No					Metronidazole	400	mg	3	O	P01AB01	P01AB	P01A	P01	Prophylaxis for OBstetric or GYnaecological surgery	Proph OBGY	GUOB	SP1	No	NI	No	E
16	1177	GH	Maternity Floor 1	Mat1	Maternity ward	Adult Medical Ward	Yes	S	20382-2-122910		17				F	No					Metronidazole	500	mg	3	O	P01AB01	P01AB	P01A	P01	Prophylaxis for OBstetric or GYnaecological surgery	Proph OBGY	GUOB	SP1	No	Y	Yes	E
16	1177	GH	Maternity Floor 1	Mat1	Maternity ward	Adult Medical Ward	Yes	S	20382-2-122910		17				F	No					Ceftriaxone	1	g	2	P	J01DD04	J01DD	J01D	J01	Prophylaxis for OBstetric or GYnaecological surgery	Proph OBGY	GUOB	SP1	No	Y	Yes	E
16	1177	GH	Maternity Floor 1	Mat1	Maternity ward	Adult Medical Ward	Yes	S	20382-2-122895		20				F	No					Co-amoxiclav	875	mg	2	O	J01CR02	J01CR	J01C	J01	Prophylaxis for OBstetric or GYnaecological surgery	Proph OBGY	GUOB	SP3	No	Y	Yes	E
16	1177	GH	Maternity Floor 1	Mat1	Maternity ward	Adult Medical Ward	Yes	S	20382-2-122895		20				F	No					Metronidazole	400	mg	3	O	P01AB01	P01AB	P01A	P01	Prophylaxis for OBstetric or GYnaecological surgery	Proph OBGY	GUOB	SP3	No	Y	Yes	E
16	1177	GH	Maternity Floor 1	Mat1	Maternity ward	Adult Medical Ward	Yes	S	20382-2-125474		29				F	Yes	PCT	Other	1.85	ng/ml	Gentamicin	80	mg	3	P	J01GB03	J01GB	J01G	J01	Completely Unknown Indication	UNK	NDS	UNK	No	NI	No	E
16	1177	GH	Maternity Floor 1	Mat1	Maternity ward	Adult Medical Ward	Yes	S	20382-2-125474		29				F	Yes	PCT	Other	1.85	ng/ml	Meropenem	1000	mg	3	P	J01DH02	J01DH	J01D	J01	Completely Unknown Indication	UNK	NDS	UNK	No	NI	No	E
16	1177	GH	Maternity Floor 1	Mat1	Maternity ward	Adult Medical Ward	Yes	S	20382-2-122896		27				F	No					Ciprofloxacin	500	mg	2	O	J01MA02	J01MA	J01M	J01	Prophylaxis for OBstetric or GYnaecological surgery	Proph OBGY	GUOB	SP3	Yes	NA	Yes	E
16	1177	GH	Maternity Floor 1	Mat1	Maternity ward	Adult Medical Ward	Yes	S	20382-2-122896		27				F	No					Clindamycin	600	mg	3	P	J01FF01	J01FF	J01F	J01	Prophylaxis for OBstetric or GYnaecological surgery	Proph OBGY	GUOB	SP3	Yes	NA	Yes	E
16	1177	GH	Maternity Floor 1	Mat1	Maternity ward	Adult Medical Ward	Yes	S	20382-2-125473		36				F	No					Metronidazole	500	mg	3	P	J01XD01	J01XD	J01X	J01	Prophylaxis for OBstetric or GYnaecological surgery	Proph OBGY	GUOB	SP1	No	Y	Yes	E
16	1177	GH	Maternity Floor 1	Mat1	Maternity ward	Adult Medical Ward	Yes	S	20382-2-125473		36				F	No					Cefuroxime	1.5	g	1	P	J01DC02	J01DC	J01D	J01	Prophylaxis for OBstetric or GYnaecological surgery	Proph OBGY	GUOB	SP1	No	Y	Yes	E
16	1177	GH	Maternity Floor 1	Mat1	Maternity ward	Adult Medical Ward	Yes	S	20382-2-122905		24				F	No					Co-amoxiclav	875	mg	2	O	J01CR02	J01CR	J01C	J01	Prophylaxis for OBstetric or GYnaecological surgery	Proph OBGY	GUOB	SP1	No	Y	Yes	E
16	1177	GH	Maternity Floor 1	Mat1	Maternity ward	Adult Medical Ward	Yes	S	20382-2-122905		24				F	No					Metronidazole	400	mg	3	O	P01AB01	P01AB	P01A	P01	Prophylaxis for OBstetric or GYnaecological surgery	Proph OBGY	GUOB	SP1	No	Y	Yes	E
16	1177	GH	Maternity Floor 1	Mat1	Maternity ward	Adult Medical Ward	Yes	S	20382-2-122902		18				F	No					Co-amoxiclav	875	mg	2	O	J01CR02	J01CR	J01C	J01	Prophylaxis for OBstetric or GYnaecological surgery	Proph OBGY	GUOB	SP3	Yes	Y	No	E
16	1177	GH	Maternity Floor 1	Mat1	Maternity ward	Adult Medical Ward	Yes	S	20382-2-122902		18				F	No					Metronidazole	400	mg	3	O	P01AB01	P01AB	P01A	P01	Prophylaxis for OBstetric or GYnaecological surgery	Proph OBGY	GUOB	SP3	Yes	Y	No	E
16	1177	GH	Maternity Floor 1	Mat1	Maternity ward	Adult Medical Ward	Yes	S	20382-2-125476		37				F	No					Ceftriaxone	2	g	1	P	J01DD04	J01DD	J01D	J01	Prophylaxis for OBstetric or GYnaecological surgery	Proph OBGY	GUOB	SP1	No	Y	Yes	E
16	1177	GH	Maternity Floor 1	Mat1	Maternity ward	Adult Medical Ward	Yes	S	20382-2-125476		37				F	No					Metronidazole	500	mg	3	P	J01XD01	J01XD	J01X	J01	Prophylaxis for OBstetric or GYnaecological surgery	Proph OBGY	GUOB	SP1	No	Y	Yes	E
16	1177	GH	Maternity Floor 1	Mat1	Maternity ward	Adult Medical Ward	Yes	S	20382-2-123028		28				F	No					Metronidazole	500	mg	3	P	J01XD01	J01XD	J01X	J01	Prophylaxis for OBstetric or GYnaecological surgery	Proph OBGY	GUOB	SP1	No	NA	No	E
16	1177	GH	Maternity Floor 1	Mat1	Maternity ward	Adult Medical Ward	Yes	S	20382-2-123028		28				F	No					Co-amoxiclav	1	g	2	P	J01CR02	J01CR	J01C	J01	Prophylaxis for OBstetric or GYnaecological surgery	Proph OBGY	GUOB	SP1	No	Y	No	E
16	1177	GH	Maternity Floor 2	Mat2		Adult Medical Ward	Yes	S	20381-2-123789		32				F	No					Co-amoxiclav	1	g	2	O	J01CR02	J01CR	J01C	J01	Prophylaxis for OBstetric or GYnaecological surgery	Proph OBGY	GUOB	SP3	Yes	Y	No	E
16	1177	GH	Maternity Floor 2	Mat2		Adult Medical Ward	Yes	S	20381-2-123789		32				F	No					Metronidazole	400	mg	3	O	P01AB01	P01AB	P01A	P01	Prophylaxis for OBstetric or GYnaecological surgery	Proph OBGY	GUOB	SP3	Yes	Y	No	E
16	1177	GH	Maternity Floor 2	Mat2		Adult Medical Ward	Yes	S	20381-2-126053		43				F	No					Metronidazole	400	mg	3	O	P01AB01	P01AB	P01A	P01	Prophylaxis for OBstetric or GYnaecological surgery	Proph OBGY	GUOB	SP3	Yes	Y	No	E
16	1177	GH	Maternity Floor 2	Mat2		Adult Medical Ward	Yes	S	20381-2-126053		43				F	No					Co-amoxiclav	1	g	2	O	J01CR02	J01CR	J01C	J01	Prophylaxis for OBstetric or GYnaecological surgery	Proph OBGY	GUOB	SP3	Yes	Y	No	E
16	1177	GH	Maternity Floor 2	Mat2		Adult Medical Ward	Yes	S	20381-2-126059		18				F	No					Cefuroxime	500	mg	2	O	J01DC02	J01DC	J01D	J01	Prophylaxis for OBstetric or GYnaecological surgery	Proph OBGY	GUOB	SP3	No	Y	No	E
16	1177	GH	Maternity Floor 2	Mat2		Adult Medical Ward	Yes	S	20381-2-126059		18				F	No					Metronidazole	400	mg	3	O	P01AB01	P01AB	P01A	P01	Prophylaxis for OBstetric or GYnaecological surgery	Proph OBGY	GUOB	SP3	No	Y	Yes	E
16	1177	GH	Maternity Floor 2	Mat2		Adult Medical Ward	Yes	S	20381-2-126054		29				F	No					Co-amoxiclav	1.2	g	2	P	J01CR02	J01CR	J01C	J01	Prophylaxis for OBstetric or GYnaecological surgery	Proph OBGY	GUOB	SP2	Yes	Y	No	E
16	1177	GH	Maternity Floor 2	Mat2		Adult Medical Ward	Yes	S	20381-2-126054		29				F	No					Metronidazole	500	mg	3	P	J01XD01	J01XD	J01X	J01	Prophylaxis for OBstetric or GYnaecological surgery	Proph OBGY	GUOB	SP2	Yes	Y	No	E
16	1177	GH	Maternity Floor 2	Mat2		Adult Medical Ward	Yes	S	20381-2-126056		36				F	No					Metronidazole	400	mg	3	O	P01AB01	P01AB	P01A	P01	Prophylaxis for OBstetric or GYnaecological surgery	Proph OBGY	GUOB	SP3	No	Y	No	E
16	1177	GH	Maternity Floor 2	Mat2		Adult Medical Ward	Yes	S	20381-2-126056		36				F	No					Co-amoxiclav	1	g	2	O	J01CR02	J01CR	J01C	J01	Prophylaxis for OBstetric or GYnaecological surgery	Proph OBGY	GUOB	SP3	No	Y	No	E
16	1177	GH	Maternity Floor 2	Mat2		Adult Medical Ward	Yes	S	20381-2-126052		35				F	No					Co-amoxiclav	1	g	2	O	J01CR02	J01CR	J01C	J01	Prophylaxis for OBstetric or GYnaecological surgery	Proph OBGY	GUOB	SP3	No	Y	No	E
16	1177	GH	Maternity Floor 2	Mat2		Adult Medical Ward	Yes	S	20381-2-126052		35				F	No					Metronidazole	400	mg	3	O	P01AB01	P01AB	P01A	P01	Prophylaxis for OBstetric or GYnaecological surgery	Proph OBGY	GUOB	SP3	No	Y	No	E
16	1177	GH	Maternity Floor 2	Mat2		Adult Medical Ward	Yes	M	20381-1-123032		33				F	No					Cefixime	200	mg	2	O	J01DD08	J01DD	J01D	J01	Completely Unknown Indication	UNK	NDS	UNK	No	NA	Yes	E
16	1177	GH	Maternity Floor 2	Mat2		Adult Medical Ward	Yes	S	20381-2-126049		37				F	No					Metronidazole	400	mg	3	O	P01AB01	P01AB	P01A	P01	Prophylaxis for OBstetric or GYnaecological surgery	Proph OBGY	GUOB	SP3	No	Y	No	E
16	1177	GH	Maternity Floor 2	Mat2		Adult Medical Ward	Yes	S	20381-2-126049		37				F	No					Cefuroxime	500	mg	2	O	J01DC02	J01DC	J01D	J01	Prophylaxis for OBstetric or GYnaecological surgery	Proph OBGY	GUOB	SP3	No	Y	No	E
16	1177	GH	Maternity Floor 2	Mat2		Adult Medical Ward	Yes	S	20381-2-124179		28				F	No					Co-amoxiclav	1	g	2	P	J01CR02	J01CR	J01C	J01	Prophylaxis for OBstetric or GYnaecological surgery	Proph OBGY	GUOB	SP3	Yes	N	No	E
16	1177	GH	Maternity Floor 2	Mat2		Adult Medical Ward	Yes	S	20381-2-124179		28				F	No					Cefuroxime	750	mg	2	O	J01DC02	J01DC	J01D	J01	Prophylaxis for OBstetric or GYnaecological surgery	Proph OBGY	GUOB	SP3	Yes	Y	No	E
16	1177	GH	Maternity Floor 2	Mat2		Adult Medical Ward	Yes	S	20381-2-124179		28				F	No					Metronidazole	400	mg	3	O	P01AB01	P01AB	P01A	P01	Prophylaxis for OBstetric or GYnaecological surgery	Proph OBGY	GUOB	SP3	Yes	Y	No	E
16	1177	GH	Maternity Floor 2	Mat2		Adult Medical Ward	Yes	M	20381-1-123035		32				F	No					Co-amoxiclav	500	mg	2	O	J01CR02	J01CR	J01C	J01	Pneumonia or LRTI (lower respiratory tract infections)	Pneu	RESP	CAI	No	Y	Yes	E
16	1177	GH	Maternity Floor 2	Mat2		Adult Medical Ward	Yes	S	20381-2-123790		26				F	No					Metronidazole	400	mg	3	O	P01AB01	P01AB	P01A	P01	Prophylaxis for OBstetric or GYnaecological surgery	Proph OBGY	GUOB	SP3	Yes	Y	No	E
16	1177	GH	Maternity Floor 2	Mat2		Adult Medical Ward	Yes	S	20381-2-123790		26				F	No					Co-amoxiclav	1	g	2	O	J01CR02	J01CR	J01C	J01	Prophylaxis for OBstetric or GYnaecological surgery	Proph OBGY	GUOB	SP3	Yes	Y	No	E
16	1177	GH	Maternity Floor 2	Mat2		Adult Medical Ward	Yes	S	20381-2-123793		23				F	No					Co-amoxiclav	1	g	2	P	J01CR02	J01CR	J01C	J01	Prophylaxis for OBstetric or GYnaecological surgery	Proph OBGY	GUOB	SP3	Yes	Y	No	E
16	1177	GH	Maternity Floor 2	Mat2		Adult Medical Ward	Yes	S	20381-2-123793		23				F	No					lamivudine, tenofovir disoproxil and efavirenz	1200	mg	1	O	J05AR11	J05AR	J05A	J05	Human immunodeficiency virus	HIV	NDS	OTH	Yes	Y	No	T	No	No	No	No	No	No	No	No	No
16	1177	GH	Maternity Floor 2	Mat2		Adult Medical Ward	Yes	S	20381-2-123793		23				F	No					Metronidazole	500	mg	3	O	P01AB01	P01AB	P01A	P01	Prophylaxis for OBstetric or GYnaecological surgery	Proph OBGY	GUOB	SP3	Yes	Y	No	E
16	1177	GH	Maternity Floor 2	Mat2		Adult Medical Ward	Yes	M	20381-1-123036		29				F	No					Cefuroxime	500	mg	2	O	J01DC02	J01DC	J01D	J01	Upper UTI including catheter related urinary tract infection, pyelonephritis	Pye	UTI	CAI	Yes	Y	No	E
16	1177	GH	Maternity Floor 2	Mat2		Adult Medical Ward	Yes	S	20381-2-126050		26				F	No					Metronidazole	400	mg	3	O	P01AB01	P01AB	P01A	P01	Prophylaxis for OBstetric or GYnaecological surgery	Proph OBGY	GUOB	SP3	No	Y	Yes	E
16	1177	GH	Maternity Floor 2	Mat2		Adult Medical Ward	Yes	S	20381-2-126050		26				F	No					Co-amoxiclav	1	g	2	O	J01CR02	J01CR	J01C	J01	Prophylaxis for OBstetric or GYnaecological surgery	Proph OBGY	GUOB	SP3	No	Y	Yes	E
16	1177	GH	Maternity Floor 2	Mat2		Adult Medical Ward	Yes	S	20381-2-126055		27				F	No					Co-amoxiclav	1.2	g	2	P	J01CR02	J01CR	J01C	J01	Prophylaxis for OBstetric or GYnaecological surgery	Proph OBGY	GUOB	SP2	Yes	Y	No	E
16	1177	GH	Maternity Floor 2	Mat2		Adult Medical Ward	Yes	S	20381-2-126055		27				F	No					Metronidazole	500	mg	3	P	J01XD01	J01XD	J01X	J01	Prophylaxis for OBstetric or GYnaecological surgery	Proph OBGY	GUOB	SP2	Yes	Y	No	E
16	1177	GH	Maternity Floor 2	Mat2		Adult Medical Ward	Yes	S	20381-2-126057		27				F	No					Metronidazole	500	mg	3	P	J01XD01	J01XD	J01X	J01	Prophylaxis for OBstetric or GYnaecological surgery	Proph OBGY	GUOB	SP2	No	Y	No	E
16	1177	GH	Maternity Floor 2	Mat2		Adult Medical Ward	Yes	S	20381-2-126057		27				F	No					Cefuroxime	1.5	g	1	P	J01DC02	J01DC	J01D	J01	Prophylaxis for OBstetric or GYnaecological surgery	Proph OBGY	GUOB	SP1	No	Y	Yes	E
16	1177	GH	Maternity Floor 2	Mat2		Adult Medical Ward	Yes	S	20381-2-123791		40				F	No					Co-amoxiclav	1	g	2	O	J01CR02	J01CR	J01C	J01	Prophylaxis for OBstetric or GYnaecological surgery	Proph OBGY	GUOB	SP3	Yes	Y	No	E
16	1177	GH	Maternity Floor 2	Mat2		Adult Medical Ward	Yes	S	20381-2-123791		40				F	No					Metronidazole	400	mg	3	O	P01AB01	P01AB	P01A	P01	Prophylaxis for OBstetric or GYnaecological surgery	Proph OBGY	GUOB	SP3	Yes	Y	No	E
16	1177	GH	Maternity Floor 2	Mat2		Adult Medical Ward	Yes	S	20381-2-123791		40				F	No					lamivudine, tenofovir disoproxil and efavirenz	1200	mg	1	O	J05AR11	J05AR	J05A	J05	Human immunodeficiency virus	HIV	NDS	OTH	Yes	Y	No	T	No	No	No	No	No	No	No	No	No
16	1177	GH	Maternity Floor 2	Mat2		Adult Medical Ward	Yes	M	20381-1-123034		34				F	No					Lamivudine	300	mg	1	O	J05AF05	J05AF	J05A	J05	Human immunodeficiency virus	HIV	NDS	CAI	Yes	Y	No	T	No	No	No	No	No	No	No	No	No
16	1177	GH	Maternity Floor 2	Mat2		Adult Medical Ward	Yes	M	20381-1-123034		34				F	No					Efavirenz	600	mg	1	O	J05AG03	J05AG	J05A	J05	Human immunodeficiency virus	HIV	NDS	CAI	Yes	Y	No	T	No	No	No	No	No	No	No	No	No
16	1177	GH	Maternity Floor 2	Mat2		Adult Medical Ward	Yes	M	20381-1-123034		34				F	No					Tenofovir disoproxil	300	mg	1	O	J05AF07	J05AF	J05A	J05	Human immunodeficiency virus	HIV	NDS	CAI	Yes	Y	No	T	No	No	No	No	No	No	No	No	No
16	1177	GH	Maternity Floor 2	Mat2		Adult Medical Ward	Yes	M	20381-1-123031		27				F	No					Co-amoxiclav	1	g	2	O	J01CR02	J01CR	J01C	J01	Upper UTI including catheter related urinary tract infection, pyelonephritis	Pye	UTI	HAI4	Yes	Y	Yes	E
16	1177	GH	Maternity Floor 2	Mat2		Adult Medical Ward	Yes	M	20381-1-123039		25				F	No					Metronidazole	500	mg	3	P	J01XD01	J01XD	J01X	J01	Prophylaxis for OBstetric or GYnaecological surgery	Proph OBGY	GUOB	SP3	No	Y	No	E
16	1177	GH	Maternity Floor 2	Mat2		Adult Medical Ward	Yes	M	20381-1-123039		25				F	No					Co-amoxiclav	1	g	3	P	J01CR02	J01CR	J01C	J01	Prophylaxis for OBstetric or GYnaecological surgery	Proph OBGY	GUOB	SP3	No	Y	No	E
16	1177	GH	Maternity Floor 2	Mat2		Adult Medical Ward	Yes	S	20381-2-123792		28				F	No					Cefuroxime	500	mg	2	O	J01DC02	J01DC	J01D	J01	Prophylaxis for OBstetric or GYnaecological surgery	Proph OBGY	GUOB	SP3	Yes	Y	No	E
16	1177	GH	Maternity Floor 2	Mat2		Adult Medical Ward	Yes	S	20381-2-126060		33				F	No					Metronidazole	400	mg	3	O	P01AB01	P01AB	P01A	P01	Prophylaxis for OBstetric or GYnaecological surgery	Proph OBGY	GUOB	SP3	No	Y	Yes	E
16	1177	GH	Maternity Floor 2	Mat2		Adult Medical Ward	Yes	S	20381-2-126060		33				F	No					Co-amoxiclav	1	g	2	O	J01CR02	J01CR	J01C	J01	Prophylaxis for OBstetric or GYnaecological surgery	Proph OBGY	GUOB	SP3	No	Y	Yes	E
16	1177	GH	Maternity Floor 2	Mat2		Adult Medical Ward	Yes	M	20381-1-123029		43				F	No					Erythromycin	500	mg	4	O	J01FA01	J01FA	J01F	J01	Obstetric/Gynaecological infections, Sexual Transmitted Diseases (STD) in women	OBGY	GUOB	MP	Yes	NA	Yes	E
16	1177	GH	Maternity Floor 2	Mat2		Adult Medical Ward	Yes	M	20381-1-123029		43				F	No					Metronidazole	400	mg	3	O	P01AB01	P01AB	P01A	P01	Obstetric/Gynaecological infections, Sexual Transmitted Diseases (STD) in women	OBGY	GUOB	MP	Yes	NA	Yes	E
16	1177	GH	Maternity Floor 2	Mat2		Adult Medical Ward	Yes	M	20381-1-123038		26				F	No					Co-amoxiclav	1	g	2	P	J01CR02	J01CR	J01C	J01	Prophylaxis for OBstetric or GYnaecological surgery	Proph OBGY	GUOB	SP3	Yes	Y	No	E
16	1177	GH	Maternity Floor 2	Mat2		Adult Medical Ward	Yes	M	20381-1-123038		26				F	No					Metronidazole	500	mg	3	P	J01XD01	J01XD	J01X	J01	Prophylaxis for OBstetric or GYnaecological surgery	Proph OBGY	GUOB	SP3	Yes	Y	No	E
16	1177	GH	Maternity Floor 2	Mat2		Adult Medical Ward	Yes	S	20381-2-126058		31				F	No					Metronidazole	500	mg	3	P	J01XD01	J01XD	J01X	J01	Prophylaxis for OBstetric or GYnaecological surgery	Proph OBGY	GUOB	SP3	No	Y	Yes	E
16	1177	GH	Maternity Floor 2	Mat2		Adult Medical Ward	Yes	S	20381-2-126058		31				F	No					Co-amoxiclav	1	g	3	P	J01CR02	J01CR	J01C	J01	Prophylaxis for OBstetric or GYnaecological surgery	Proph OBGY	GUOB	SP3	No	Y	Yes	E
16	1177	GH	Maternity Floor 2	Mat2		Adult Medical Ward	Yes	M	20381-1-123033		26				F	No					Artemether and lumefantrine	560	mg	2	O	P01BF01	P01BF	P01B	P01	Malaria	Malaria	NDS	MP	No	N	Yes	E
16	1177	GH	Maternity Floor 2	Mat2		Adult Medical Ward	Yes	M	20381-1-123033		26				F	No					Metronidazole	400	mg	3	O	P01AB01	P01AB	P01A	P01	Obstetric/Gynaecological infections, Sexual Transmitted Diseases (STD) in women	OBGY	GUOB	CAI	No	Y	No	E
16	1177	GH	Maternity Floor 2	Mat2		Adult Medical Ward	Yes	M	20381-1-123033		26				F	No					Cefuroxime	500	mg	2	O	J01DC02	J01DC	J01D	J01	Obstetric/Gynaecological infections, Sexual Transmitted Diseases (STD) in women	OBGY	GUOB	CAI	No	Y	Yes	E
16	1177	GH	Maternity Floor 2	Mat2		Adult Medical Ward	Yes	S	20381-2-126051		35				F	No					Metronidazole	400	mg	3	O	P01AB01	P01AB	P01A	P01	Prophylaxis for Ear, Nose, Throat (Surgical or Medical prophylaxis=SP/MP)	Proph ENT	ENT	SP3	No	Y	Yes	E
16	1177	GH	Maternity Floor 2	Mat2		Adult Medical Ward	Yes	S	20381-2-126051		35				F	No					Co-amoxiclav	1	g	2	O	J01CR02	J01CR	J01C	J01	Prophylaxis for OBstetric or GYnaecological surgery	Proph OBGY	GUOB	SP3	No	Y	Yes	E
16	1177	GH	Maternity Floor 2	Mat2		Adult Medical Ward	Yes	M	20381-1-123030		28				F	No					Co-amoxiclav	1	g	2	O	J01CR02	J01CR	J01C	J01	Drug is used as Medical Prophylaxis in general, without targeting a specific site, e.g. antifungal prophylaxis during imuunosuppression	MP-GEN	NDS	MP	No	NA	Yes	E
16	1177	GH	Maternity Floor 2	Mat2		Adult Medical Ward	Yes	M	20381-1-123030		28				F	No					Metronidazole	400	mg	3	O	P01AB01	P01AB	P01A	P01	Drug is used as Medical Prophylaxis in general, without targeting a specific site, e.g. antifungal prophylaxis during imuunosuppression	MP-GEN	NDS	MP	No	NA	Yes	E
16	1177	GH	Maternity Floor 2	Mat2		Adult Medical Ward	Yes	M	20381-1-123037		23				F	No					Cefuroxime	750	mg	3	P	J01DC02	J01DC	J01D	J01	Upper UTI including catheter related urinary tract infection, pyelonephritis	Pye	UTI	CAI	Yes	Y	No	E
16	1177	GH	Maternity Floor 3	Mat3		Adult Medical Ward	Yes	S	20380-2-125495		44				F	No					Metronidazole	400	mg	3	O	P01AB01	P01AB	P01A	P01	Obstetric/Gynaecological infections, Sexual Transmitted Diseases (STD) in women	OBGY	GUOB	HAI1	Yes	NA	Yes	E
16	1177	GH	Maternity Floor 3	Mat3		Adult Medical Ward	Yes	S	20380-2-125495		44				F	No					Co-amoxiclav	875	mg	2	O	J01CR02	J01CR	J01C	J01	Obstetric/Gynaecological infections, Sexual Transmitted Diseases (STD) in women	OBGY	GUOB	HAI1	Yes	NA	Yes	E
16	1177	GH	Maternity Floor 3	Mat3		Adult Medical Ward	Yes	S	20380-2-125489		41				F	No					Metronidazole	400	mg	3	O	P01AB01	P01AB	P01A	P01	Prophylaxis for OBstetric or GYnaecological surgery	Proph OBGY	GUOB	SP3	Yes	Y	Yes	E
16	1177	GH	Maternity Floor 3	Mat3		Adult Medical Ward	Yes	S	20380-2-125489		41				F	No					Co-amoxiclav	500	mg	2	O	J01CR02	J01CR	J01C	J01	Prophylaxis for OBstetric or GYnaecological surgery	Proph OBGY	GUOB	SP3	Yes	Y	Yes	E
16	1177	GH	Maternity Floor 3	Mat3		Adult Medical Ward	Yes	S	20380-2-124089		29				F	No					Metronidazole	400	mg	3	O	P01AB01	P01AB	P01A	P01	Prophylaxis for OBstetric or GYnaecological surgery	Proph OBGY	GUOB	SP3	Yes	Y	No	E
16	1177	GH	Maternity Floor 3	Mat3		Adult Medical Ward	Yes	S	20380-2-124089		29				F	No					Co-amoxiclav	1	g	2	O	J01CR02	J01CR	J01C	J01	Prophylaxis for OBstetric or GYnaecological surgery	Proph OBGY	GUOB	SP3	Yes	Y	No	E
16	1177	GH	Maternity Floor 3	Mat3		Adult Medical Ward	Yes	S	20380-2-125481		36				F	No					Co-amoxiclav	875	mg	2	O	J01CR02	J01CR	J01C	J01	Prophylaxis for OBstetric or GYnaecological surgery	Proph OBGY	GUOB	SP3	Yes	Y	Yes	E
16	1177	GH	Maternity Floor 3	Mat3		Adult Medical Ward	Yes	S	20380-2-125481		36				F	No					Metronidazole	400	mg	3	O	P01AB01	P01AB	P01A	P01	Prophylaxis for OBstetric or GYnaecological surgery	Proph OBGY	GUOB	SP3	Yes	Y	Yes	E
16	1177	GH	Maternity Floor 3	Mat3		Adult Medical Ward	Yes	S	20380-2-125486		20				F	No					Metronidazole	400	mg	3	O	P01AB01	P01AB	P01A	P01	Prophylaxis for OBstetric or GYnaecological surgery	Proph OBGY	GUOB	SP3	No	Y	Yes	E
16	1177	GH	Maternity Floor 3	Mat3		Adult Medical Ward	Yes	S	20380-2-125486		20				F	No					Co-amoxiclav	875	mg	2	O	J01CR02	J01CR	J01C	J01	Prophylaxis for OBstetric or GYnaecological surgery	Proph OBGY	GUOB	SP3	No	Y	Yes	E
16	1177	GH	Maternity Floor 3	Mat3		Adult Medical Ward	Yes	S	20380-2-125497		29				F	No					Metronidazole	500	mg	3	P	J01XD01	J01XD	J01X	J01	Pneumonia or LRTI (lower respiratory tract infections)	Pneu	RESP	CAI	Yes	N	Yes	E
16	1177	GH	Maternity Floor 3	Mat3		Adult Medical Ward	Yes	S	20380-2-125497		29				F	No					Azithromycin	500	mg	2	O	J01FA10	J01FA	J01F	J01	Pneumonia or LRTI (lower respiratory tract infections)	Pneu	RESP	CAI	Yes	Y	Yes	E
16	1177	GH	Maternity Floor 3	Mat3		Adult Medical Ward	Yes	S	20380-2-125497		29				F	No					Ceftriaxone	2	g	2	P	J01DD04	J01DD	J01D	J01	Pneumonia or LRTI (lower respiratory tract infections)	Pneu	RESP	CAI	Yes	Y	Yes	E
16	1177	GH	Maternity Floor 3	Mat3		Adult Medical Ward	Yes	S	20380-2-125482		37				F	No					Metronidazole	509	mg	3	P	J01XD01	J01XD	J01X	J01	Prophylaxis for OBstetric or GYnaecological surgery	Proph OBGY	GUOB	SP2	Yes	Y	Yes	E
16	1177	GH	Maternity Floor 3	Mat3		Adult Medical Ward	Yes	S	20380-2-125482		37				F	No					Co-amoxiclav	1	mg	2	P	J01CR02	J01CR	J01C	J01	Prophylaxis for OBstetric or GYnaecological surgery	Proph OBGY	GUOB	SP2	Yes	Y	Yes	E
16	1177	GH	Maternity Floor 3	Mat3		Adult Medical Ward	Yes	M	20380-1-125493		30				F	No					Amoxicillin	500	mg	3	O	J01CA04	J01CA	J01C	J01	Completely Unknown Indication	UNK	NDS	UNK	No	NI	Yes	E
16	1177	GH	Maternity Floor 3	Mat3		Adult Medical Ward	Yes	M	20380-1-125493		30				F	No					Metronidazole	400	mg	3	O	P01AB01	P01AB	P01A	P01	Completely Unknown Indication	UNK	NDS	UNK	No	NI	Yes	E
16	1177	GH	Maternity Floor 3	Mat3		Adult Medical Ward	Yes	M	20380-1-124161		27				F	No					Cefuroxime	1.5	g	1	P	J01DC02	J01DC	J01D	J01	Completely Unknown Indication	UNK	NDS	UNK	No	NI	Yes	E
16	1177	GH	Maternity Floor 3	Mat3		Adult Medical Ward	Yes	S	20380-2-125483		30				F	No					Metronidazole	500	mg	3	P	J01XD01	J01XD	J01X	J01	Prophylaxis for OBstetric or GYnaecological surgery	Proph OBGY	GUOB	SP2	Yes	Y	Yes	E
16	1177	GH	Maternity Floor 3	Mat3		Adult Medical Ward	Yes	S	20380-2-125483		30				F	No					Co-amoxiclav	1	g	2	P	J01CR02	J01CR	J01C	J01	Prophylaxis for OBstetric or GYnaecological surgery	Proph OBGY	GUOB	SP2	Yes	Y	Yes	E
16	1177	GH	Maternity Floor 3	Mat3		Adult Medical Ward	Yes	S	20380-2-125484		38				F	No					Metronidazole	400	mg	3	O	P01AB01	P01AB	P01A	P01	Prophylaxis for OBstetric or GYnaecological surgery	Proph OBGY	GUOB	SP3	Yes	Y	No	E
16	1177	GH	Maternity Floor 3	Mat3		Adult Medical Ward	Yes	S	20380-2-125484		38				F	No					Co-amoxiclav	1000	mg	2	O	J01CR02	J01CR	J01C	J01	Prophylaxis for OBstetric or GYnaecological surgery	Proph OBGY	GUOB	SP3	Yes	Y	No	E
16	1177	GH	Maternity Floor 3	Mat3		Adult Medical Ward	Yes	S	20380-2-125487		39				F	No					Co-amoxiclav	1	g	2	P	J01CR02	J01CR	J01C	J01	Prophylaxis for OBstetric or GYnaecological surgery	Proph OBGY	GUOB	SP2	Yes	Y	Yes	E
16	1177	GH	Maternity Floor 3	Mat3		Adult Medical Ward	Yes	S	20380-2-125487		39				F	No					Metronidazole	500	mg	3	P	J01XD01	J01XD	J01X	J01	Prophylaxis for OBstetric or GYnaecological surgery	Proph OBGY	GUOB	SP2	Yes	Y	Yes	E
16	1177	GH	Maternity Floor 3	Mat3		Adult Medical Ward	Yes	S	20380-2-125488		27				F	No					Metronidazole	500	mg	3	P	J01XD01	J01XD	J01X	J01	Prophylaxis for OBstetric or GYnaecological surgery	Proph OBGY	GUOB	SP3	No	Y	Yes	E
16	1177	GH	Maternity Floor 3	Mat3		Adult Medical Ward	Yes	S	20380-2-124092		25				F	No					Cefuroxime	500	mg	2	O	J01DC02	J01DC	J01D	J01	IntraAbdominal sepsis including hepatobiliary, intra-abdominal abscess etc.	IA	GI	CAI	Yes	Y	Yes	E
16	1177	GH	Maternity Floor 3	Mat3		Adult Medical Ward	Yes	S	20380-2-124092		25				F	No					Metronidazole	400	mg	3	O	P01AB01	P01AB	P01A	P01	IntraAbdominal sepsis including hepatobiliary, intra-abdominal abscess etc.	IA	GI	CAI	Yes	Y	Yes	E
16	1177	GH	Maternity Floor 3	Mat3		Adult Medical Ward	Yes	S	20380-2-125485		40				F	No					Metronidazole	500	mg	3	P	J01XD01	J01XD	J01X	J01	Prophylaxis for OBstetric or GYnaecological surgery	Proph OBGY	GUOB	SP2	Yes	Y	Yes	E
16	1177	GH	Maternity Floor 3	Mat3		Adult Medical Ward	Yes	S	20380-2-125485		40				F	No					Co-amoxiclav	1	g	2	P	J01CR02	J01CR	J01C	J01	Prophylaxis for OBstetric or GYnaecological surgery	Proph OBGY	GUOB	SP2	Yes	Y	Yes	E
16	1177	GH	Maternity Floor 3	Mat3		Adult Medical Ward	Yes	M	20380-1-125494		32				F	No					Clindamycin	300	mg	3	P	J01FF01	J01FF	J01F	J01	Skin and Soft Tissue: Cellulitis, wound including surgical site infection, deep soft tissue not involving bone e.g., infected pressure or diabetic ulcer, abscess	SST	SSTBJ	HAI1	No	NA	No	E
16	1177	GH	Maternity Floor 3	Mat3		Adult Medical Ward	Yes	M	20380-1-125494		32				F	No					Gentamicin	80	mg	1	P	J01GB03	J01GB	J01G	J01	Skin and Soft Tissue: Cellulitis, wound including surgical site infection, deep soft tissue not involving bone e.g., infected pressure or diabetic ulcer, abscess	SST	SSTBJ	HAI1	Yes	NA	Yes	E
16	1177	GH	Maternity Floor 3	Mat3		Adult Medical Ward	Yes	S	20380-2-125491		31				F	No					Co-amoxiclav	1	g	2	P	J01CR02	J01CR	J01C	J01	Prophylaxis for OBstetric or GYnaecological surgery	Proph OBGY	GUOB	SP2	Yes	Y	Yes	E
16	1177	GH	Maternity Floor 3	Mat3		Adult Medical Ward	Yes	S	20380-2-125491		31				F	No					Metronidazole	500	mg	3	P	J01XD01	J01XD	J01X	J01	Prophylaxis for OBstetric or GYnaecological surgery	Proph OBGY	GUOB	SP2	Yes	Y	Yes	E
16	1177	GH	Maternity Floor 3	Mat3		Adult Medical Ward	Yes	S	20380-2-125492		33				F	No					Cefuroxime	1.5	g	2	P	J01DC02	J01DC	J01D	J01	Prophylaxis for OBstetric or GYnaecological surgery	Proph OBGY	GUOB	SP2	Yes	Y	Yes	E
16	1177	GH	Maternity Floor 3	Mat3		Adult Medical Ward	Yes	S	20380-2-125492		33				F	No					Co-amoxiclav	1	g	2	P	J01CR02	J01CR	J01C	J01	Prophylaxis for OBstetric or GYnaecological surgery	Proph OBGY	GUOB	SP2	Yes	Y	Yes	E
16	1177	GH	Maternity Floor 3	Mat3		Adult Medical Ward	Yes	S	20380-2-125492		33				F	No					Metronidazole	500	mg	3	P	J01XD01	J01XD	J01X	J01	Prophylaxis for OBstetric or GYnaecological surgery	Proph OBGY	GUOB	SP2	Yes	Y	Yes	E
16	1177	GH	Maternity Floor 3	Mat3		Adult Medical Ward	Yes	S	20380-2-125496		21				F	No					Metronidazole	400	mg	3	O	P01AB01	P01AB	P01A	P01	Obstetric/Gynaecological infections, Sexual Transmitted Diseases (STD) in women	OBGY	GUOB	HAI1	Yes	NA	Yes	E
16	1177	GH	Maternity Floor 3	Mat3		Adult Medical Ward	Yes	S	20380-2-125496		21				F	No					Co-amoxiclav	1	g	2	O	J01CR02	J01CR	J01C	J01	Obstetric/Gynaecological infections, Sexual Transmitted Diseases (STD) in women	OBGY	GUOB	HAI1	Yes	NA	Yes	E
16	1177	GH	Maternity Floor 3	Mat3		Adult Medical Ward	Yes	S	20380-2-125496		21				F	No					Clindamycin	200	mg	4	O	J01FF01	J01FF	J01F	J01	Obstetric/Gynaecological infections, Sexual Transmitted Diseases (STD) in women	OBGY	GUOB	HAI1	Yes	NA	Yes	E
16	1177	GH	Maternity Floor 4	Mat4		Adult Medical Ward	Yes	S	20379-2-124163		38				F	No					Amoxicillin and enzyme inhibitor	1	g	3	P	J01CR02	J01CR	J01C	J01	Prophylaxis for OBstetric or GYnaecological surgery	Proph OBGY	GUOB	SP2	Yes	Y	Yes	E
16	1177	GH	Maternity Floor 4	Mat4		Adult Medical Ward	Yes	S	20379-2-124163		38				F	No					Metronidazole	500	mg	3	P	J01XD01	J01XD	J01X	J01	Prophylaxis for OBstetric or GYnaecological surgery	Proph OBGY	GUOB	SP2	Yes	Y	Yes	E
16	1177	GH	Maternity Floor 4	Mat4		Adult Medical Ward	Yes	S	20379-2-124174		34				F	No					Co-amoxiclav	875	mg	2	O	J01CR02	J01CR	J01C	J01	Prophylaxis for OBstetric or GYnaecological surgery	Proph OBGY	GUOB	SP3	No	N	Yes	E
16	1177	GH	Maternity Floor 4	Mat4		Adult Medical Ward	Yes	S	20379-2-124174		34				F	No					Metronidazole	400	mg	3	O	P01AB01	P01AB	P01A	P01	Prophylaxis for OBstetric or GYnaecological surgery	Proph OBGY	GUOB	SP3	No	N	Yes	E
16	1177	GH	Maternity Floor 4	Mat4		Adult Medical Ward	Yes	S	20379-2-124169		30				F	No					Cefuroxime	500	mg	2	O	J01DC02	J01DC	J01D	J01	Prophylaxis for OBstetric or GYnaecological surgery	Proph OBGY	GUOB	SP3	No	Y	Yes	E
16	1177	GH	Maternity Floor 4	Mat4		Adult Medical Ward	Yes	S	20379-2-124165		38				F	No					Metronidazole	500	mg	3	P	J01XD01	J01XD	J01X	J01	Prophylaxis for OBstetric or GYnaecological surgery	Proph OBGY	GUOB	SP2	Yes	Y	Yes	E
16	1177	GH	Maternity Floor 4	Mat4		Adult Medical Ward	Yes	S	20379-2-124171		30				F	No					Cefuroxime	750	mg	3	P	J01DC02	J01DC	J01D	J01	Prophylaxis for OBstetric or GYnaecological surgery	Proph OBGY	GUOB	SP2	No	Y	Yes	E
16	1177	GH	Maternity Floor 4	Mat4		Adult Medical Ward	Yes	S	20379-2-124171		30				F	No					Metronidazole	500	mg	3	P	J01XD01	J01XD	J01X	J01	Prophylaxis for OBstetric or GYnaecological surgery	Proph OBGY	GUOB	SP2	No	Y	Yes	E
16	1177	GH	Maternity Floor 4	Mat4		Adult Medical Ward	Yes	S	20379-2-124168		30				F	No					Amoxicillin and enzyme inhibitor	1	g	2	O	J01CR02	J01CR	J01C	J01	Prophylaxis for OBstetric or GYnaecological surgery	Proph OBGY	GUOB	SP3	No	Y	Yes	E
16	1177	GH	Maternity Floor 4	Mat4		Adult Medical Ward	Yes	S	20379-2-124168		30				F	No					Metronidazole	500	mg	3	P	J01XD01	J01XD	J01X	J01	Prophylaxis for OBstetric or GYnaecological surgery	Proph OBGY	GUOB	SP3	No	Y	Yes	E
16	1177	GH	Maternity Floor 4	Mat4		Adult Medical Ward	Yes	M	20379-1-125479		36				F	No					Cefuroxime	750	mg	3	P	J01DC02	J01DC	J01D	J01	Upper UTI including catheter related urinary tract infection, pyelonephritis	Pye	UTI	CAI	Yes	Y	Yes	E
16	1177	GH	Maternity Floor 4	Mat4		Adult Medical Ward	Yes	M	20379-1-125478		34				F	No					Meropenem	1	g	3	P	J01DH02	J01DH	J01D	J01	Upper UTI including catheter related urinary tract infection, pyelonephritis	Pye	UTI	CAI	No	N	Yes	E
16	1177	GH	Maternity Floor 4	Mat4		Adult Medical Ward	Yes	S	20379-2-124167		32				F	No					Cefuroxime	750	mg	3	P	J01DC02	J01DC	J01D	J01	Antibiotic prescribed with documentation for which there is no above diagnosis group	Other	NDS	HAI4	No	NI	No	E
16	1177	GH	Maternity Floor 4	Mat4		Adult Medical Ward	Yes	S	20379-2-124167		32				F	No					Artesunate	60	mg	2	P	P01BE03	P01BE	P01B	P01	Malaria	Malaria	NDS	HAI4	No	NI	Yes	E
16	1177	GH	Maternity Floor 4	Mat4		Adult Medical Ward	Yes	S	20379-2-124167		32				F	No					Metronidazole	500	mg	3	P	J01XD01	J01XD	J01X	J01	Antibiotic prescribed with documentation for which there is no above diagnosis group	Other	NDS	HAI4	No	NI	Yes	E
16	1177	GH	Maternity Floor 4	Mat4		Adult Medical Ward	Yes	S	20379-2-124167		32				F	No					Amoxicillin and enzyme inhibitor	500	mg	2	O	J01CR02	J01CR	J01C	J01	Antibiotic prescribed with documentation for which there is no above diagnosis group	Other	NDS	HAI4	No	NI	No	E
16	1177	GH	Maternity Floor 4	Mat4		Adult Medical Ward	Yes	S	20379-2-124170		30				F	No					Metronidazole	400	mg	3	O	P01AB01	P01AB	P01A	P01	Prophylaxis for OBstetric or GYnaecological surgery	Proph OBGY	GUOB	SP3	No	NA	No	E
16	1177	GH	Maternity Floor 4	Mat4		Adult Medical Ward	Yes	S	20379-2-124173		24				F	No					Metronidazole	400	mg	3	O	P01AB01	P01AB	P01A	P01	Prophylaxis for OBstetric or GYnaecological surgery	Proph OBGY	GUOB	SP3	No	Y	Yes	E
16	1177	GH	Maternity Floor 4	Mat4		Adult Medical Ward	Yes	S	20379-2-124173		24				F	No					Amoxicillin	875	mg	2	O	J01CA04	J01CA	J01C	J01	Prophylaxis for OBstetric or GYnaecological surgery	Proph OBGY	GUOB	SP3	No	Y	Yes	E
16	1177	GH	Maternity Floor 4	Mat4		Adult Medical Ward	Yes	S	20379-2-124175		37				F	No					Amoxicillin and enzyme inhibitor	825	mg	3	O	J01CR02	J01CR	J01C	J01	Prophylaxis for OBstetric or GYnaecological surgery	Proph OBGY	GUOB	SP2	No	Y	Yes	E
16	1177	GH	Maternity Floor 4	Mat4		Adult Medical Ward	Yes	S	20379-2-124175		37				F	No					Metronidazole	500	mg	3	P	J01XD01	J01XD	J01X	J01	Prophylaxis for OBstetric or GYnaecological surgery	Proph OBGY	GUOB	SP2	No	Y	Yes	E
16	1177	GH	Maternity Floor 4	Mat4		Adult Medical Ward	Yes	S	20379-2-125477		38				F	No					Co-amoxiclav	1	g	3	P	J01CR02	J01CR	J01C	J01	Prophylaxis for OBstetric or GYnaecological surgery	Proph OBGY	GUOB	SP2	Yes	Y	Yes	E
16	1177	GH	Maternity Floor 4	Mat4		Adult Medical Ward	Yes	S	20379-2-125477		38				F	No					Metronidazole	500	mg	3	P	J01XD01	J01XD	J01X	J01	Prophylaxis for OBstetric or GYnaecological surgery	Proph OBGY	GUOB	SP2	Yes	Y	Yes	E
16	1177	GH	Maternity Floor 4	Mat4		Adult Medical Ward	Yes	S	20379-2-124172		36				F	No					Metronidazole	400	mg	3	O	P01AB01	P01AB	P01A	P01	Prophylaxis for OBstetric or GYnaecological surgery	Proph OBGY	GUOB	SP3	No	Y	Yes	E
16	1177	GH	Maternity Floor 4	Mat4		Adult Medical Ward	Yes	S	20379-2-124172		36				F	No					Co-amoxiclav	875	mg	2	O	J01CR02	J01CR	J01C	J01	Prophylaxis for OBstetric or GYnaecological surgery	Proph OBGY	GUOB	SP3	No	Y	Yes	E
16	1177	GH	Maternity Floor 4	Mat4		Adult Medical Ward	Yes	S	20379-2-124176		16				F	No					Ceftriaxone	2	g	1	P	J01DD04	J01DD	J01D	J01	Sepsis, sepsis syndrome or septic shock with no clear anatomic site	SEPSIS	NDS	CAI	Yes	Y	No	E
16	1177	GH	Maternity Floor 4	Mat4		Adult Medical Ward	Yes	S	20379-2-124176		16				F	No					Metronidazole	500	mg	3	P	J01XD01	J01XD	J01X	J01	Sepsis, sepsis syndrome or septic shock with no clear anatomic site	SEPSIS	NDS	CAI	Yes	Y	Yes	E
16	1177	GH	Maternity Floor 4	Mat4		Adult Medical Ward	Yes	S	20379-2-124166		29				F	No					Ceftriaxone	2	g	1	P	J01DD04	J01DD	J01D	J01	Prophylaxis for OBstetric or GYnaecological surgery	Proph OBGY	GUOB	SP3	Yes	NA	Yes	E
16	1177	GH	Maternity Floor 4	Mat4		Adult Medical Ward	Yes	S	20379-2-124166		29				F	No					Clindamycin	300	mg	3	O	J01FF01	J01FF	J01F	J01	Prophylaxis for OBstetric or GYnaecological surgery	Proph OBGY	GUOB	SP3	No	NI	Yes	E
16	1177	GH	Maternity Floor 4	Mat4		Adult Medical Ward	Yes	S	20379-2-124166		29				F	No					Metronidazole	500	mg	3	P	J01XD01	J01XD	J01X	J01	Prophylaxis for OBstetric or GYnaecological surgery	Proph OBGY	GUOB	SP3	Yes	NI	Yes	E
16	1177	GH	Maternity Floor 4	Mat4		Adult Medical Ward	Yes	S	20379-2-124166		29				F	No					Artesunate	60	mg	2	P	P01BE03	P01BE	P01B	P01	Malaria	Malaria	NDS	HAI4	No	NI	Yes	E
16	1177	GH	Maternity Floor 6	Mat6		Adult Medical Ward	Yes	M	20378-1-125480		69				F	No					Cefuroxime	750	mg	3	P	J01DC02	J01DC	J01D	J01	Prophylaxis for OBstetric or GYnaecological surgery	Proph OBGY	GUOB	SP3	No	NI	Yes	E
16	1177	GH	Maternity Floor 6	Mat6		Adult Medical Ward	Yes	M	20378-1-125480		69				F	No					Azithromycin	500	mg	1	O	J01FA10	J01FA	J01F	J01	Prophylaxis for OBstetric or GYnaecological surgery	Proph OBGY	GUOB	SP3	No	NI	Yes	E
16	1177	GH	Maternity Floor 6	Mat6		Adult Medical Ward	Yes	S	20378-2-124050		45				F	No					Levofloxacin	500	mg	1	P	J01MA12	J01MA	J01M	J01	Prophylaxis for OBstetric or GYnaecological surgery	Proph OBGY	GUOB	SP3	No	NA	Yes	E
16	1177	GH	Maternity Floor 6	Mat6		Adult Medical Ward	Yes	S	20378-2-124050		45				F	No					Metronidazole	500	mg	3	P	J01XD01	J01XD	J01X	J01	Prophylaxis for OBstetric or GYnaecological surgery	Proph OBGY	GUOB	SP3	No	Y	Yes	E
16	1177	GH	Maternity Floor 6	Mat6		Adult Medical Ward	Yes	S	20378-2-124052		26				F	No					Amoxicillin	875	mg	2	O	J01CA04	J01CA	J01C	J01	Prophylaxis for OBstetric or GYnaecological surgery	Proph OBGY	GUOB	SP3	No	Y	Yes	E
16	1177	GH	Maternity Floor 6	Mat6		Adult Medical Ward	Yes	S	20378-2-124052		26				F	No					Metronidazole	400	mg	3	O	P01AB01	P01AB	P01A	P01	Prophylaxis for OBstetric or GYnaecological surgery	Proph OBGY	GUOB	SP3	No	Y	Yes	E
16	1177	GH	Maternity Floor 6	Mat6		Adult Medical Ward	Yes	S	20378-2-124053		30				F	No					Co-amoxiclav	875	mg	2	O	J01CR02	J01CR	J01C	J01	Prophylaxis for OBstetric or GYnaecological surgery	Proph OBGY	GUOB	SP1	No	Y	Yes	E
16	1177	GH	Maternity Floor 6	Mat6		Adult Medical Ward	Yes	S	20378-2-124053		30				F	No					Metronidazole	400	mg	3	O	P01AB01	P01AB	P01A	P01	Prophylaxis for OBstetric or GYnaecological surgery	Proph OBGY	GUOB	SP1	No	Y	Yes	E
16	1177	GH	Maternity Floor 6	Mat6		Adult Medical Ward	Yes	S	20378-2-124051		30				F	No					Amoxicillin	1	g	2	P	J01CA04	J01CA	J01C	J01	Prophylaxis for OBstetric or GYnaecological surgery	Proph OBGY	GUOB	SP1	No	N	Yes	E
16	1177	GH	Maternity Floor 6	Mat6		Adult Medical Ward	Yes	S	20378-2-124051		30				F	No					Cefuroxime	750	mg	3	P	J01DC02	J01DC	J01D	J01	Prophylaxis for OBstetric or GYnaecological surgery	Proph OBGY	GUOB	SP1	No	Y	Yes	E
16	1177	GH	Maternity Floor 6	Mat6		Adult Medical Ward	Yes	S	20378-2-124051		30				F	No					Metronidazole	500	mg	3	P	J01XD01	J01XD	J01X	J01	Prophylaxis for OBstetric or GYnaecological surgery	Proph OBGY	GUOB	SP1	No	Y	Yes	E
16	1177	GH	Babies Unit	Babies		Paediatric Medical Ward	No	M	20348-1-122947				16	3.600	M	No					Cefotaxime	180	mg	3	P	J01DD01	J01DD	J01D	J01	Sepsis, sepsis syndrome or septic shock with no clear anatomic site	SEPSIS	NDS	CAI	Yes	Y	No	E
16	1177	GH	Babies Unit	Babies		Paediatric Medical Ward	No	M	20348-1-122947				16	3.600	M	No					Cloxacillin	180	mg	3	P	J01CF02	J01CF	J01C	J01	Sepsis, sepsis syndrome or septic shock with no clear anatomic site	SEPSIS	NDS	CAI	Yes	Y	No	E
16	1177	GH	Babies Unit	Babies		Paediatric Medical Ward	No	M	20348-1-122933				9	3.000	M	No					Cloxacillin	150	mg	3	P	J01CF02	J01CF	J01C	J01	Sepsis, sepsis syndrome or septic shock with no clear anatomic site	SEPSIS	NDS	HAI5	Yes	NA	Yes	E
16	1177	GH	Babies Unit	Babies		Paediatric Medical Ward	No	M	20348-1-122933				9	3.000	M	No					Gentamicin	15	mg	1	P	J01GB03	J01GB	J01G	J01	Sepsis, sepsis syndrome or septic shock with no clear anatomic site	SEPSIS	NDS	HAI5	Yes	NA	Yes	E
16	1177	GH	Babies Unit	Babies		Paediatric Medical Ward	No	M	20348-1-122952				26	1.400	F	No					Clindamycin	37.5	mg	3	P	J01FF01	J01FF	J01F	J01	Bone/Joint Infections: Septic arthritis (including prosthetic joint), osteomyelitis	BJ	SSTBJ	HAI4	Yes	NA	Yes	E
16	1177	GH	Babies Unit	Babies		Paediatric Medical Ward	No	M	20348-1-122951			4		5.000	F	No					Ceftriaxone	230	mg	1	P	J01DD04	J01DD	J01D	J01	Infections of the Central Nervous System	CNS	CNS	CAI	Yes	Y	No	E
16	1177	GH	Babies Unit	Babies		Paediatric Medical Ward	No	M	20348-1-122951			4		5.000	F	No					Cloxacillin	230	mg	4	P	J01CF02	J01CF	J01C	J01	Pneumonia or LRTI (lower respiratory tract infections)	Pneu	RESP	CAI	Yes	Y	No	E
16	1177	GH	Babies Unit	Babies		Paediatric Medical Ward	No	M	20348-1-122944				13	3.800	M	No					Cefotaxime	220	mg	3	P	J01DD01	J01DD	J01D	J01	Sepsis, sepsis syndrome or septic shock with no clear anatomic site	SEPSIS	NDS	CAI	Yes	Y	No	E
16	1177	GH	Babies Unit	Babies		Paediatric Medical Ward	No	M	20348-1-122944				13	3.800	M	No					Cloxacillin	220	mg	3	P	J01CF02	J01CF	J01C	J01	Sepsis, sepsis syndrome or septic shock with no clear anatomic site	SEPSIS	NDS	CAI	Yes	Y	No	E
16	1177	GH	Babies Unit	Babies		Paediatric Medical Ward	No	M	20348-1-122934			4			F	No					Nystatin	100000	IU	4	O	A07AA02	A07AA	A07A	A07	Therapy for Ear, Nose, Throat infections including mouth, sinuses, larynx	ENT	ENT	CAI	Yes	Y	No	E
16	1177	GH	Babies Unit	Babies		Paediatric Medical Ward	No	M	20348-1-122934			4			F	No					Ceftriaxone	205	mg	1	P	J01DD04	J01DD	J01D	J01	Sepsis, sepsis syndrome or septic shock with no clear anatomic site	SEPSIS	NDS	CAI	Yes	Y	No	E
16	1177	GH	Babies Unit	Babies		Paediatric Medical Ward	No	M	20348-1-122934			4			F	No					Co-trimoxazole	120	mg	1	O	J01EE01	J01EE	J01E	J01	Pulmonary surgery, prophylaxis for Respiratory pathogens	Proph RESP	RESP	MP	Yes	Y	No	E
16	1177	GH	Babies Unit	Babies		Paediatric Medical Ward	No	M	20348-1-122934			4			F	No					Erythromycin	125	mg	4	O	J01FA01	J01FA	J01F	J01	Sepsis, sepsis syndrome or septic shock with no clear anatomic site	SEPSIS	NDS	CAI	Yes	NA	No	E
16	1177	GH	Babies Unit	Babies		Paediatric Medical Ward	No	M	20348-1-122936			11		1.000	U	No					Cloxacillin	50	mg	3	P	J01CF02	J01CF	J01C	J01	Sepsis, sepsis syndrome or septic shock with no clear anatomic site	SEPSIS	NDS	HAI4	Yes	NA	Yes	E
16	1177	GH	Babies Unit	Babies		Paediatric Medical Ward	No	M	20348-1-122936			11		1.000	U	No					Cefotaxime	50	mg	3	P	J01DD01	J01DD	J01D	J01	Sepsis, sepsis syndrome or septic shock with no clear anatomic site	SEPSIS	NDS	HAI4	Yes	NA	Yes	E
16	1177	GH	Babies Unit	Babies		Paediatric Medical Ward	No	M	20348-1-122937				4	1.000	M	No					Flucloxacillin	25	mg	2	P	J01CF05	J01CF	J01C	J01	Sepsis, sepsis syndrome or septic shock with no clear anatomic site	SEPSIS	NDS	HAI4	Yes	NA	Yes	E
16	1177	GH	Babies Unit	Babies		Paediatric Medical Ward	No	M	20348-1-122937				4	1.000	M	No					Cefotaxime	25	mg	2	P	J01DD01	J01DD	J01D	J01	Sepsis, sepsis syndrome or septic shock with no clear anatomic site	SEPSIS	NDS	HAI4	Yes	NA	Yes	E
16	1177	GH	Babies Unit	Babies		Paediatric Medical Ward	No	M	20348-1-122938			4		2.730	F	No					Co-trimoxazole	120	mg	2	O	J01EE01	J01EE	J01E	J01	Completely Unknown Indication	UNK	NDS	UNK	No	NI	No	E
16	1177	GH	Babies Unit	Babies		Paediatric Medical Ward	No	M	20348-1-122948				8	2.300	M	No					Benzylpenicillin	0.25	MU	2	P	J01CE01	J01CE	J01C	J01	Genito-Urinary Males + Prostatitis, epididymoorchitis, STD in men	GUM	GUOB	CAI	Yes	NA	No	E
16	1177	GH	Babies Unit	Babies		Paediatric Medical Ward	No	M	20348-1-122948				8	2.300	M	No					Cloxacillin	100	mg	3	P	J01CF02	J01CF	J01C	J01	Sepsis, sepsis syndrome or septic shock with no clear anatomic site	SEPSIS	NDS	HAI5	Yes	NA	Yes	E
16	1177	GH	Babies Unit	Babies		Paediatric Medical Ward	No	M	20348-1-122948				8	2.300	M	No					Gentamicin	10	mg	1	P	J01GB03	J01GB	J01G	J01	Sepsis, sepsis syndrome or septic shock with no clear anatomic site	SEPSIS	NDS	HAI5	Yes	NA	Yes	E
16	1177	GH	Babies Unit	Babies		Paediatric Medical Ward	No	M	20348-1-122949			2		2.100	F	No					Gentamicin	11	mg	1	P	J01GB03	J01GB	J01G	J01	Pneumonia or LRTI (lower respiratory tract infections)	Pneu	RESP	CAI	Yes	Y	Yes	E
16	1177	GH	Babies Unit	Babies		Paediatric Medical Ward	No	M	20348-1-122949			2		2.100	F	No					Benzylpenicillin	0.2	MU	4	P	J01CE01	J01CE	J01C	J01	Pneumonia or LRTI (lower respiratory tract infections)	Pneu	RESP	CAI	Yes	Y	Yes	E
16	1177	GH	Babies Unit	Babies		Paediatric Medical Ward	No	M	20348-1-122949			2		2.100	F	No					Clindamycin	20	mg	4	P	J01FF01	J01FF	J01F	J01	Pneumonia or LRTI (lower respiratory tract infections)	Pneu	RESP	CAI	Yes	Y	Yes	E
16	1177	GH	Babies Unit	Babies		Paediatric Medical Ward	No	M	20348-1-122941			2		2.700	M	No					Cefuroxime	45	mg	3	P	J01DC02	J01DC	J01D	J01	Pneumonia or LRTI (lower respiratory tract infections)	Pneu	RESP	CAI	Yes	Y	Yes	E
16	1177	GH	Babies Unit	Babies		Paediatric Medical Ward	No	M	20348-1-122943			10		2.500	M	No					Cloxacillin	125	mg	3	P	J01CF02	J01CF	J01C	J01	Sepsis, sepsis syndrome or septic shock with no clear anatomic site	SEPSIS	NDS	CAI	Yes	Y	Yes	E
16	1177	GH	Babies Unit	Babies		Paediatric Medical Ward	No	M	20348-1-122943			10		2.500	M	No					Cefotaxime	125	mg	3	P	J01DD01	J01DD	J01D	J01	Sepsis, sepsis syndrome or septic shock with no clear anatomic site	SEPSIS	NDS	CAI	Yes	Y	Yes	E
16	1177	GH	Babies Unit	Babies		Paediatric Medical Ward	No	M	20348-1-122946				4	3.700	F	No					Gentamicin	18.5	mg	1	P	J01GB03	J01GB	J01G	J01	Sepsis, sepsis syndrome or septic shock with no clear anatomic site	SEPSIS	NDS	CAI	Yes	Y	No	E
16	1177	GH	Babies Unit	Babies		Paediatric Medical Ward	No	M	20348-1-122946				4	3.700	F	No					Cloxacillin	185	mg	2	P	J01CF02	J01CF	J01C	J01	Sepsis, sepsis syndrome or septic shock with no clear anatomic site	SEPSIS	NDS	CAI	Yes	Y	No	E
16	1177	GH	Babies Unit	Babies		Paediatric Medical Ward	No	M	20348-1-122942				7	2.600	M	No					Gentamicin	6.5	mg	1	P	J01GB03	J01GB	J01G	J01	Sepsis, sepsis syndrome or septic shock with no clear anatomic site	SEPSIS	NDS	CAI	Yes	Y	Yes	E
16	1177	GH	Babies Unit	Babies		Paediatric Medical Ward	No	M	20348-1-122942				7	2.600	M	No					Cloxacillin	130	mg	3	P	J01CF02	J01CF	J01C	J01	Sepsis, sepsis syndrome or septic shock with no clear anatomic site	SEPSIS	NDS	CAI	Yes	Y	Yes	E
16	1177	GH	Babies Unit	Babies		Paediatric Medical Ward	No	M	20348-1-122950				9	1.800	F	No					Flucloxacillin	45	mg	3	P	J01CF05	J01CF	J01C	J01	Infections of the Central Nervous System	CNS	CNS	CAI	Yes	Y	Yes	E
16	1177	GH	Babies Unit	Babies		Paediatric Medical Ward	No	M	20348-1-122950				9	1.800	F	No					Cefotaxime	45	mg	3	P	J01DD01	J01DD	J01D	J01	Infections of the Central Nervous System	CNS	CNS	CAI	Yes	Y	Yes	E
16	1177	GH	Babies Unit	Babies		Paediatric Medical Ward	No	M	20348-1-122945			1		1.800	M	No					Meropenem	76	mg	3	P	J01DH02	J01DH	J01D	J01	Sepsis, sepsis syndrome or septic shock with no clear anatomic site	SEPSIS	NDS	CAI	Yes	NA	No	E
16	1177	GH	Babies Unit	Babies		Paediatric Medical Ward	No	M	20348-1-122940				11	2.500	M	No					Gentamicin	12.5	mg	1	P	J01GB03	J01GB	J01G	J01	Upper UTI including catheter related urinary tract infection, pyelonephritis	Pye	UTI	CAI	Yes	NA	Yes	E
16	1177	GH	Babies Unit	Babies		Paediatric Medical Ward	No	M	20348-1-122940				11	2.500	M	No					Cloxacillin	125	mg	3	P	J01CF02	J01CF	J01C	J01	Upper UTI including catheter related urinary tract infection, pyelonephritis	Pye	UTI	CAI	Yes	NA	Yes	E
16	1177	GH	Babies Unit	Babies		Paediatric Medical Ward	No	M	20348-1-122939				7	3.600	M	No					Cloxacillin	180	mg	1	P	J01CF02	J01CF	J01C	J01	Sepsis, sepsis syndrome or septic shock with no clear anatomic site	SEPSIS	NDS	HAI4	Yes	NA	Yes	E
16	1177	GH	Babies Unit	Babies		Paediatric Medical Ward	No	M	20348-1-122939				7	3.600	M	No					Gentamicin	18	mg	1	P	J01GB03	J01GB	J01G	J01	Sepsis, sepsis syndrome or septic shock with no clear anatomic site	SEPSIS	NDS	HAI4	Yes	NA	Yes	E
16	1177	GH	Babies Unit	Babies		Paediatric Medical Ward	No	M	20348-1-122935			3		3.200	M	No					Cefotaxime	150	mg	2	P	J01DD01	J01DD	J01D	J01	Pneumonia or LRTI (lower respiratory tract infections)	Pneu	RESP	HAI4	Yes	NA	Yes	E
16	1177	GH	Babies Unit	Babies		Paediatric Medical Ward	No	M	20348-1-122935			3		3.200	M	No					Cloxacillin	150	mg	2	P	J01CF02	J01CF	J01C	J01	Pneumonia or LRTI (lower respiratory tract infections)	Pneu	RESP	HAI4	Yes	NA	Yes	E
16	1177	GH	Paediatric 2C	P2C		Paediatric Medical Ward	No	M	20347-1-123018		2			12.000	F	No					Gentamicin	30	mg	3	P	J01GB03	J01GB	J01G	J01	e.g., Endophthalmitis	EYE	EYE	CAI	Yes	NA	Yes	E
16	1177	GH	Paediatric 2C	P2C		Paediatric Medical Ward	No	M	20347-1-123018		2			12.000	F	No					Clindamycin	60	mg	4	P	J01FF01	J01FF	J01F	J01	e.g., Endophthalmitis	EYE	EYE	CAI	Yes	NA	Yes	E
16	1177	GH	Paediatric 2C	P2C		Paediatric Medical Ward	No	M	20347-1-123018		2			12.000	F	No					Ceftriaxone	1.2	g	1	P	J01DD04	J01DD	J01D	J01	Upper UTI including catheter related urinary tract infection, pyelonephritis	Pye	UTI	CAI	Yes	NA	No	E
16	1177	GH	Paediatric 2C	P2C		Paediatric Medical Ward	No	M	20347-1-123020		8			25.500	F	No					Penicillin v	250	mg	2	O	J01CE02	J01CE	J01C	J01	Drug is used as Medical Prophylaxis in general, without targeting a specific site, e.g. antifungal prophylaxis during imuunosuppression	MP-GEN	NDS	MP	Yes	Y	No	E
16	1177	GH	Paediatric 2C	P2C		Paediatric Medical Ward	No	M	20347-1-123020		8			25.500	F	No					Griseofulvin	250	mg	2	O	D01BA01	D01BA	D01B	D01	Skin and Soft Tissue: Cellulitis, wound including surgical site infection, deep soft tissue not involving bone e.g., infected pressure or diabetic ulcer, abscess	SST	SSTBJ	CAI	Yes	Y	Yes	E
16	1177	GH	Paediatric 2C	P2C		Paediatric Medical Ward	No	M	20347-1-123019		12			29.000	M	No					Cefpodoxime	100	mg	2	O	J01DD13	J01DD	J01D	J01	Prophylaxis for urological surgery (SP) or recurrent Urinary Tract Infection (MP)	Proph UTI	UTI	SP3	No	NA	Yes	E
16	1177	GH	Paediatric 2C	P2C		Paediatric Medical Ward	No	M	20347-1-123054			8		6.600	F	No					Benzylpenicillin	0.5	MU	4	P	J01CE01	J01CE	J01C	J01	Pneumonia or LRTI (lower respiratory tract infections)	Pneu	RESP	CAI	Yes	Y	No	E
16	1177	GH	Paediatric 2C	P2C		Paediatric Medical Ward	No	M	20347-1-123054			8		6.600	F	No					Gentamicin	17	mg	3	P	J01GB03	J01GB	J01G	J01	Pneumonia or LRTI (lower respiratory tract infections)	Pneu	RESP	CAI	Yes	Y	No	E
16	1177	GH	Paediatric 2C	P2C		Paediatric Medical Ward	No	M	20347-1-123017			10		6.600	F	Yes	other	Other	65	µg/L	Meropenem	200	mg	3	P	J01DH02	J01DH	J01D	J01	Infections of the Central Nervous System	CNS	CNS	HAI4	Yes	NA	Yes	E
16	1177	GH	Paediatric 2C	P2C		Paediatric Medical Ward	No	M	20347-1-123056		9			39.000	M	No					Penicillin v	250	mg	4	O	J01CE02	J01CE	J01C	J01	Drug is used as Medical Prophylaxis in general, without targeting a specific site, e.g. antifungal prophylaxis during imuunosuppression	MP-GEN	NDS	MP	Yes	N	No	E
16	1177	GH	Paediatric 2C	P2C		Paediatric Medical Ward	No	M	20347-1-123015			23		13.000	M	No					Penicillin v	125	mg	2	O	J01CE02	J01CE	J01C	J01	Drug is used as Medical Prophylaxis in general, without targeting a specific site, e.g. antifungal prophylaxis during imuunosuppression	MP-GEN	NDS	MP	Yes	Y	Yes	E
16	1177	GH	Paediatric 2C	P2C		Paediatric Medical Ward	No	M	20347-1-123512		5			10.500	M	No					Nystatin	100000	IU	4	O	A07AA02	A07AA	A07A	A07	GI infections (salmonellosis, Campylobacter, parasitic, C.difficile, etc.)	GI	GI	CAI	Yes	Y	No	T	No	No	No	No	No	No	No	No	Yes
16	1177	GH	Paediatric 2C	P2C		Paediatric Medical Ward	No	M	20347-1-123512		5			10.500	M	No					Co-trimoxazole	600	mg	2	O	J01EE01	J01EE	J01E	J01	Pneumonia or LRTI (lower respiratory tract infections)	Pneu	RESP	CAI	Yes	Y	No	E
16	1177	GH	Paediatric 2C	P2C		Paediatric Medical Ward	No	M	20347-1-123512		5			10.500	M	No					Fluconazole	40	mg	1	O	J02AC01	J02AC	J02A	J02	GI infections (salmonellosis, Campylobacter, parasitic, C.difficile, etc.)	GI	GI	CAI	Yes	Y	No	T	No	No	No	No	No	No	No	No	Yes
16	1177	GH	Paediatric 2C	P2C		Paediatric Medical Ward	No	M	20347-1-123515		11			16.000	F	No					Co-trimoxazole	480	mg	1	O	J01EE01	J01EE	J01E	J01	Drug is used as Medical Prophylaxis in general, without targeting a specific site, e.g. antifungal prophylaxis during imuunosuppression	MP-GEN	NDS	MP	Yes	Y	No	E
16	1177	GH	Paediatric 2C	P2C		Paediatric Medical Ward	No	M	20347-1-123515		11			16.000	F	No					Cefuroxime	320	mg	3	O	J01DC02	J01DC	J01D	J01	Pyrexia of Unknown Origin - Fever syndrome with no identified source or site of infection	PUO	NDS	CAI	Yes	Y	No	E
16	1177	GH	Paediatric 2C	P2C		Paediatric Medical Ward	No	M	20347-1-123515		11			16.000	F	No					Fluconazole	50	mg	1	O	J02AC01	J02AC	J02A	J02	Prophylaxis for Ear, Nose, Throat (Surgical or Medical prophylaxis=SP/MP)	Proph ENT	ENT	MP	Yes	Y	No	E
16	1177	GH	Paediatric 2C	P2C		Paediatric Medical Ward	No	M	20347-1-123053			18		9.510	M	No					Cefuroxime	250	mg	3	P	J01DC02	J01DC	J01D	J01	Upper UTI including catheter related urinary tract infection, pyelonephritis	Pye	UTI	CAI	Yes	Y	Yes	E
16	1177	GH	Paediatric 2C	P2C		Paediatric Medical Ward	No	M	20347-1-123513		10			35.000	F	Yes	other	Other	60	µg/mL	Artemether and lumefantrine	540	mg	2	P	P01BF01	P01BF	P01B	P01	Malaria	Malaria	NDS	CAI	No	NA	Yes	T	No	No	No	No	No	No	No	No	No
16	1177	GH	Paediatric 2C	P2C		Paediatric Medical Ward	No	M	20347-1-123513		10			35.000	F	Yes	other	Other	60	µg/mL	Metronidazole	60	mg	3	P	J01XD01	J01XD	J01X	J01	Antibiotic prescribed with documentation for which there is no above diagnosis group	Other	NDS	CAI	Yes	NA	No	E
16	1177	GH	Paediatric 2C	P2C		Paediatric Medical Ward	No	M	20347-1-123513		10			35.000	F	Yes	other	Other	60	µg/mL	Cefuroxime	740	mg	3	P	J01DC02	J01DC	J01D	J01	Antibiotic prescribed with documentation for which there is no above diagnosis group	Other	NDS	CAI	Yes	NA	No	T	No	No	No	No	No	No	No	No	Yes
16	1177	GH	Paediatric 2C	P2C		Paediatric Medical Ward	No	M	20347-1-123052		4			18.000	F	No					Penicillin v	250	mg	4	O	J01CE02	J01CE	J01C	J01	Completely Unknown Indication	UNK	NDS	CAI	No	NI	Yes	E
16	1177	GH	Paediatric 2C	P2C		Paediatric Medical Ward	No	M	20347-1-123052		4			18.000	F	No					Ciprofloxacin	160	mg	2	O	J01MA02	J01MA	J01M	J01	Lower UTI	Cys	UTI	CAI	Yes	Y	No	E
16	1177	GH	Paediatric 2C	P2C		Paediatric Medical Ward	No	M	20347-1-123514			18		5.800	M	No					Co-trimoxazole	24	mg	1	O	J01EE01	J01EE	J01E	J01	Drug is used as Medical Prophylaxis in general, without targeting a specific site, e.g. antifungal prophylaxis during imuunosuppression	MP-GEN	NDS	MP	Yes	NA	No	E
16	1177	GH	Paediatric 2C	P2C		Paediatric Medical Ward	No	M	20347-1-123514			18		5.800	M	No					Fluconazole	50	mg	1	O	J02AC01	J02AC	J02A	J02	Drug is used as Medical Prophylaxis in general, without targeting a specific site, e.g. antifungal prophylaxis during imuunosuppression	MP-GEN	NDS	MP	No	Y	Yes	E
16	1177	GH	Paediatric 2C	P2C		Paediatric Medical Ward	No	M	20347-1-123055		5			23.000	M	No					Azithromycin	250	mg	1	O	J01FA10	J01FA	J01F	J01	Sepsis, sepsis syndrome or septic shock with no clear anatomic site	SEPSIS	NDS	CAI	Yes	N	Yes	E
16	1177	GH	Paediatric 2C	P2C		Paediatric Medical Ward	No	M	20347-1-123055		5			23.000	M	No					Ceftriaxone	2	g	1	P	J01DD04	J01DD	J01D	J01	Sepsis, sepsis syndrome or septic shock with no clear anatomic site	SEPSIS	NDS	CAI	Yes	Y	Yes	E
16	1177	GH	Paediatric 2C	P2C		Paediatric Medical Ward	No	M	20347-1-123016		6				M	No					Nystatin	100000	IU	4	O	A07AA02	A07AA	A07A	A07	Therapy for Ear, Nose, Throat infections including mouth, sinuses, larynx	ENT	ENT	CAI	No	NA	No	E
16	1177	GH	Paediatric 2C	P2C		Paediatric Medical Ward	No	M	20347-1-123016		6				M	No					Benzylpenicillin	1.6	MU	4	P	J01CE01	J01CE	J01C	J01	Completely Unknown Indication	UNK	NDS	CAI	No	NA	No	E
16	1177	GH	Paediatric 2C	P2C		Paediatric Medical Ward	No	M	20347-1-123016		6				M	No					Gentamicin	40	mg	3	P	J01GB03	J01GB	J01G	J01	Completely Unknown Indication	UNK	NDS	CAI	No	NA	No	E
16	1177	GH	Paediatric Surgery	Paed Surgery		Paediatric Surgical Ward	No	S	20346-2-122922			8			M	No					Cefuroxime	125	mg	2	O	J01DC02	J01DC	J01D	J01	Prophylaxis for urological surgery (SP) or recurrent Urinary Tract Infection (MP)	Proph UTI	UTI	SP3	No	NA	No	E
16	1177	GH	Paediatric Surgery	Paed Surgery		Paediatric Surgical Ward	No	S	20346-2-122922			8			M	No					Ceftriaxone	700	mg	1	P	J01DD04	J01DD	J01D	J01	Prophylaxis for urological surgery (SP) or recurrent Urinary Tract Infection (MP)	Proph UTI	UTI	SP3	No	NA	No	E
16	1177	GH	Paediatric Surgery	Paed Surgery		Paediatric Surgical Ward	No	S	20346-2-122929			7			M	No		Urine			Cefuroxime	180	mg	3	P	J01DC02	J01DC	J01D	J01	Surgery of the Gastro-Intestinal tract, liver or biliary tree, GI prophylaxis in neutropaenic patients or hepatic failure	Proph GI	GI	SP3	No	Y	No	E
16	1177	GH	Paediatric Surgery	Paed Surgery		Paediatric Surgical Ward	No	S	20346-2-122929			7			M	No		Urine			Metronidazole	45	mg	3	P	J01XD01	J01XD	J01X	J01	Surgery of the Gastro-Intestinal tract, liver or biliary tree, GI prophylaxis in neutropaenic patients or hepatic failure	Proph GI	GI	SP3	No	Y	No	E
16	1177	GH	Paediatric Surgery	Paed Surgery		Paediatric Surgical Ward	No	S	20346-2-122932		5			15.500	M	No					Metronidazole	135	mg	3	P	J01XD01	J01XD	J01X	J01	Surgery of the Gastro-Intestinal tract, liver or biliary tree, GI prophylaxis in neutropaenic patients or hepatic failure	Proph GI	GI	SP3	No	NA	No	E
16	1177	GH	Paediatric Surgery	Paed Surgery		Paediatric Surgical Ward	No	S	20346-2-122932		5			15.500	M	No					Co-amoxiclav	457	mg	2	O	J01CR02	J01CR	J01C	J01	Surgery of the Gastro-Intestinal tract, liver or biliary tree, GI prophylaxis in neutropaenic patients or hepatic failure	Proph GI	GI	SP3	No	NA	No	E
16	1177	GH	Paediatric Surgery	Paed Surgery		Paediatric Surgical Ward	No	S	20346-2-122953			18			M	No		Urine			Co-amoxiclav	200	mg	2	O	J01CR02	J01CR	J01C	J01	Prophylaxis for urological surgery (SP) or recurrent Urinary Tract Infection (MP)	Proph UTI	UTI	SP3	No	N	No	E
16	1177	GH	Paediatric Surgery	Paed Surgery		Paediatric Surgical Ward	No	S	20346-2-122953			18			M	No		Urine			Ceftazidime	225	mg	3	P	J01DD02	J01DD	J01D	J01	Upper UTI including catheter related urinary tract infection, pyelonephritis	Pye	UTI	HAI1	Yes	NA	No	T	No	No	No	No	No	No	No	Yes	No
16	1177	GH	Paediatric Surgery	Paed Surgery		Paediatric Surgical Ward	No	S	20346-2-122953			18			M	No		Urine			Artemether and lumefantrine	140	mg	2	O	P01BF01	P01BF	P01B	P01	Malaria	Malaria	NDS	HAI4	No	N	Yes	E
16	1177	GH	Paediatric Surgery	Paed Surgery		Paediatric Surgical Ward	No	S	20346-2-122921			7			M	No					Cefuroxime	62.5	mg	2	O	J01DC02	J01DC	J01D	J01	Prophylaxis for urological surgery (SP) or recurrent Urinary Tract Infection (MP)	Proph UTI	UTI	SP3	No	NA	No	E
16	1177	GH	Paediatric Surgery	Paed Surgery		Paediatric Surgical Ward	No	S	20346-2-122918				14		F	No					Cefuroxime	62.5	mg	2	O	J01DC02	J01DC	J01D	J01	Surgery of the Gastro-Intestinal tract, liver or biliary tree, GI prophylaxis in neutropaenic patients or hepatic failure	Proph GI	GI	SP3	No	NA	Yes	E
16	1177	GH	Paediatric Surgery	Paed Surgery		Paediatric Surgical Ward	No	S	20346-2-122919				2		F	No					Cefuroxime	4	mg	2	O	J01DC02	J01DC	J01D	J01	Surgery of the Gastro-Intestinal tract, liver or biliary tree, GI prophylaxis in neutropaenic patients or hepatic failure	Proph GI	GI	SP3	No	NA	No	E
16	1177	GH	Paediatric Surgery	Paed Surgery		Paediatric Surgical Ward	No	S	20346-2-122923		13				M	No					Penicillins, combinations with other antibacterials	1.7	mg	4	P	J01RA01	J01RA	J01R	J01	Pneumonia or LRTI (lower respiratory tract infections)	Pneu	RESP	HAI4	No	NA	No	E
16	1177	GH	Paediatric Surgery	Paed Surgery		Paediatric Surgical Ward	No	S	20346-2-122931		10				M	No					Metronidazole	250	mg	3	P	J01XD01	J01XD	J01X	J01	Surgery of the Gastro-Intestinal tract, liver or biliary tree, GI prophylaxis in neutropaenic patients or hepatic failure	Proph GI	GI	SP3	Yes	Y	No	E
16	1177	GH	Paediatric Surgery	Paed Surgery		Paediatric Surgical Ward	No	S	20346-2-122931		10				M	No					Ceftriaxone	2	g	1	P	J01DD04	J01DD	J01D	J01	Surgery of the Gastro-Intestinal tract, liver or biliary tree, GI prophylaxis in neutropaenic patients or hepatic failure	Proph GI	GI	SP3	Yes	Y	No	E
16	1177	GH	Paediatric Surgery	Paed Surgery		Paediatric Surgical Ward	No	S	20346-2-122917				14		F	No					Cefuroxime	100	mg	3	P	J01DC02	J01DC	J01D	J01	Surgery of the Gastro-Intestinal tract, liver or biliary tree, GI prophylaxis in neutropaenic patients or hepatic failure	Proph GI	GI	SP3	No	NA	No	E
16	1177	GH	Paediatric Surgery	Paed Surgery		Paediatric Surgical Ward	No	S	20346-2-122930		8				F	No					Cefuroxime	180	mg	2	O	J01DC02	J01DC	J01D	J01	IntraAbdominal sepsis including hepatobiliary, intra-abdominal abscess etc.	IA	GI	CAI	Yes	Y	No	E
16	1177	GH	Paediatric Surgery	Paed Surgery		Paediatric Surgical Ward	No	S	20346-2-122930		8				F	No					Metronidazole	150	mg	3	O	P01AB01	P01AB	P01A	P01	IntraAbdominal sepsis including hepatobiliary, intra-abdominal abscess etc.	IA	GI	CAI	Yes	Y	No	E
16	1177	GH	Paediatric Surgery	Paed Surgery		Paediatric Surgical Ward	No	S	20346-2-122920			11			M	No					Metronidazole	60	mg	3	P	J01XD01	J01XD	J01X	J01	Sepsis, sepsis syndrome or septic shock with no clear anatomic site	SEPSIS	NDS	SP3	No	NA	No	E
16	1177	GH	Paediatric Surgery	Paed Surgery		Paediatric Surgical Ward	No	S	20346-2-122920			11			M	No					Artesunate	20	mg	2	P	P01BE03	P01BE	P01B	P01	Malaria	Malaria	NDS	HAI4	No	Y	No	E
16	1177	GH	Paediatric Surgery	Paed Surgery		Paediatric Surgical Ward	No	S	20346-2-122920			11			M	No					Ceftriaxone	400	mg	1	P	J01DD04	J01DD	J01D	J01	Sepsis, sepsis syndrome or septic shock with no clear anatomic site	SEPSIS	NDS	SP3	No	NA	No	E
16	1177	GH	Paediatric Oncology	Paeds Oncology		Haematology-Oncology PMW	No	M	20345-1-123098		2				M	No					Ceftriaxone	1	g	1	P	J01DD04	J01DD	J01D	J01	Pyrexia of Unknown Origin - Fever syndrome with no identified source or site of infection	PUO	NDS	CAI	Yes	Y	Yes	E
16	1177	GH	Paediatric Oncology	Paeds Oncology		Haematology-Oncology PMW	No	M	20345-1-123098		2				M	No					Gentamicin	25	mg	3	P	J01GB03	J01GB	J01G	J01	Fever syndrome in the non-neutropaenic Haematology–Oncolgy patient with no identified source of pathogen	PUO-HO	NDS	CAI	Yes	Y	Yes	E
16	1177	GH	Paediatric Oncology	Paeds Oncology		Haematology-Oncology PMW	No	M	20345-1-123102		4				F	No					Nystatin	100000	IU	6	O	A07AA02	A07AA	A07A	A07	Completely Unknown Indication	UNK	NDS	UNK	No	NI	No	E
16	1177	GH	Paediatric Oncology	Paeds Oncology		Haematology-Oncology PMW	No	M	20345-1-123102		4				F	No					Ceftriaxone	1.5	g	1	P	J01DD04	J01DD	J01D	J01	Completely Unknown Indication	UNK	NDS	UNK	No	NI	No	E
16	1177	GH	Paediatric Oncology	Paeds Oncology		Haematology-Oncology PMW	No	M	20345-1-123094		6				F	No					Gentamicin	43.5	mg	3	P	J01GB03	J01GB	J01G	J01	Fever syndrome in the non-neutropaenic Haematology–Oncolgy patient with no identified source of pathogen	PUO-HO	NDS	CAI	Yes	Y	No	E
16	1177	GH	Paediatric Oncology	Paeds Oncology		Haematology-Oncology PMW	No	M	20345-1-123103		13				M	No					Penicillin v	250	mg	1	O	J01CE02	J01CE	J01C	J01	Drug is used as Medical Prophylaxis in general, without targeting a specific site, e.g. antifungal prophylaxis during imuunosuppression	MP-GEN	NDS	MP	Yes	Y	Yes	E
16	1177	GH	Paediatric Oncology	Paeds Oncology		Haematology-Oncology PMW	No	M	20345-1-123099		5			22.000	M	No					Co-amoxiclav	457	mg	2	O	J01CR02	J01CR	J01C	J01	Pyrexia of Unknown Origin - Fever syndrome with no identified source or site of infection	PUO	NDS	CAI	Yes	NA	No	E
16	1177	GH	Paediatric Oncology	Paeds Oncology		Haematology-Oncology PMW	No	M	20345-1-123099		5			22.000	M	No					Azithromycin	200	mg	1	O	J01FA10	J01FA	J01F	J01	Pyrexia of Unknown Origin - Fever syndrome with no identified source or site of infection	PUO	NDS	CAI	Yes	NA	No	E
16	1177	GH	Paediatric Oncology	Paeds Oncology		Haematology-Oncology PMW	No	M	20345-1-123095		6				M	No					Ciprofloxacin	220	mg	3	P	J01MA02	J01MA	J01M	J01	Skin and Soft Tissue: Cellulitis, wound including surgical site infection, deep soft tissue not involving bone e.g., infected pressure or diabetic ulcer, abscess	SST	SSTBJ	CAI	Yes	NA	No	E
16	1177	GH	Paediatric Oncology	Paeds Oncology		Haematology-Oncology PMW	No	M	20345-1-123095		6				M	No					Clindamycin	100	mg	4	P	J01FF01	J01FF	J01F	J01	Skin and Soft Tissue: Cellulitis, wound including surgical site infection, deep soft tissue not involving bone e.g., infected pressure or diabetic ulcer, abscess	SST	SSTBJ	CAI	Yes	NA	No	E
16	1177	GH	Paediatric Oncology	Paeds Oncology		Haematology-Oncology PMW	No	M	20345-1-123107		3				F	No					Clindamycin	100	mg	4	O	J01FF01	J01FF	J01F	J01	Skin and Soft Tissue: Cellulitis, wound including surgical site infection, deep soft tissue not involving bone e.g., infected pressure or diabetic ulcer, abscess	SST	SSTBJ	CAI	Yes	Y	Yes	E
16	1177	GH	Paediatric Oncology	Paeds Oncology		Haematology-Oncology PMW	No	M	20345-1-123107		3				F	No					Co-amoxiclav	228	mg	2	O	J01CR02	J01CR	J01C	J01	Skin and Soft Tissue: Cellulitis, wound including surgical site infection, deep soft tissue not involving bone e.g., infected pressure or diabetic ulcer, abscess	SST	SSTBJ	CAI	Yes	Y	Yes	E
16	1177	GH	Paediatric Oncology	Paeds Oncology		Haematology-Oncology PMW	No	M	20345-1-123096		10				M	No					Flucloxacillin	250	mg	4	O	J01CF05	J01CF	J01C	J01	Completely Unknown Indication	UNK	NDS	CAI	Yes	NI	No	E
16	1177	GH	Paediatric Oncology	Paeds Oncology		Haematology-Oncology PMW	No	M	20345-1-123100		10				M	No					Gentamicin	80	mg	3	P	J01GB03	J01GB	J01G	J01	Skin and Soft Tissue: Cellulitis, wound including surgical site infection, deep soft tissue not involving bone e.g., infected pressure or diabetic ulcer, abscess	SST	SSTBJ	CAI	Yes	Y	No	E
16	1177	GH	Paediatric Oncology	Paeds Oncology		Haematology-Oncology PMW	No	M	20345-1-123100		10				M	No					Clindamycin	175	mg	4	P	J01FF01	J01FF	J01F	J01	Skin and Soft Tissue: Cellulitis, wound including surgical site infection, deep soft tissue not involving bone e.g., infected pressure or diabetic ulcer, abscess	SST	SSTBJ	CAI	Yes	Y	No	E
16	1177	GH	Paediatric Oncology	Paeds Oncology		Haematology-Oncology PMW	No	M	20345-1-123106		10				M	No					Ciprofloxacin	250	mg	2	O	J01MA02	J01MA	J01M	J01	Pyrexia of Unknown Origin - Fever syndrome with no identified source or site of infection	PUO	NDS	HAI4	Yes	N	No	E
16	1177	GH	Paediatric Floor 2A	P2A	Paediatrics	Paediatric Medical Ward	No	M	20344-1-123166		12			41.000	M	No					Co-amoxiclav	500	mg	2	O	J01CR02	J01CR	J01C	J01	Sepsis, sepsis syndrome or septic shock with no clear anatomic site	SEPSIS	NDS	HAI4	Yes	Y	Yes	E
16	1177	GH	Paediatric Floor 2A	P2A	Paediatrics	Paediatric Medical Ward	No	M	20344-1-123168		12			50.500	F	No					Ceftriaxone	2	g	1	P	J01DD04	J01DD	J01D	J01	Pneumonia or LRTI (lower respiratory tract infections)	Pneu	RESP	HAI4	Yes	Y	No	E
16	1177	GH	Paediatric Floor 2A	P2A	Paediatrics	Paediatric Medical Ward	No	M	20344-1-123168		12			50.500	F	No					Azithromycin	500	mg	1	O	J01FA10	J01FA	J01F	J01	Pneumonia or LRTI (lower respiratory tract infections)	Pneu	RESP	HAI4	Yes	Y	No	E
16	1177	GH	Paediatric Floor 2A	P2A	Paediatrics	Paediatric Medical Ward	No	M	20344-1-123168		12			50.500	F	No					Proguanil	150	mg	1	O	P01BB01	P01BB	P01B	P01	Drug is used as Medical Prophylaxis in general, without targeting a specific site, e.g. antifungal prophylaxis during imuunosuppression	MP-GEN	NDS	MP	No	NI	No	E
16	1177	GH	Paediatric Floor 2A	P2A	Paediatrics	Paediatric Medical Ward	No	M	20344-1-123170		3			13.500	F	No					Penicillin v	125	mg	2	O	J01CE02	J01CE	J01C	J01	Drug is used as Medical Prophylaxis in general, without targeting a specific site, e.g. antifungal prophylaxis during imuunosuppression	MP-GEN	NDS	MP	Yes	Y	No	E
16	1177	GH	Paediatric Floor 2A	P2A	Paediatrics	Paediatric Medical Ward	No	M	20344-1-123170		3			13.500	F	No					Ceftriaxone	1	g	1	P	J01DD04	J01DD	J01D	J01	Pneumonia or LRTI (lower respiratory tract infections)	Pneu	RESP	HAI4	Yes	Y	No	E
16	1177	GH	Paediatric Floor 2A	P2A	Paediatrics	Paediatric Medical Ward	No	M	20344-1-123170		3			13.500	F	No					Azithromycin	130	mg	1	O	J01FA10	J01FA	J01F	J01	Pneumonia or LRTI (lower respiratory tract infections)	Pneu	RESP	HAI4	Yes	Y	No	E
16	1177	GH	Paediatric Floor 2A	P2A	Paediatrics	Paediatric Medical Ward	No	M	20344-1-123182		3			11.000	F	No					Cloxacillin	275	mg	4	P	J01CF02	J01CF	J01C	J01	Infections of the Central Nervous System	CNS	CNS	CAI	Yes	NI	No	E
16	1177	GH	Paediatric Floor 2A	P2A	Paediatrics	Paediatric Medical Ward	No	M	20344-1-123182		3			11.000	F	No					Ceftriaxone	1	g	1	P	J01DD04	J01DD	J01D	J01	Infections of the Central Nervous System	CNS	CNS	CAI	Yes	NI	No	E
16	1177	GH	Paediatric Floor 2A	P2A	Paediatrics	Paediatric Medical Ward	No	M	20344-1-123517		9			22.000	F	No					Nitrofurantoin	21.75	mg	4	O	J01XE01	J01XE	J01X	J01	Upper UTI including catheter related urinary tract infection, pyelonephritis	Pye	UTI	CAI	Yes	NI	Yes	T	No	No	No	No	No	No	No	No	Yes
16	1177	GH	Paediatric Floor 2A	P2A	Paediatrics	Paediatric Medical Ward	No	M	20344-1-123517		9			22.000	F	No					Cloxacillin	500	mg	4	P	J01CF02	J01CF	J01C	J01	Infections of the Central Nervous System	CNS	CNS	CAI	Yes	NI	Yes	E
16	1177	GH	Paediatric Floor 2A	P2A	Paediatrics	Paediatric Medical Ward	No	M	20344-1-123517		9			22.000	F	No					Ceftriaxone	2	mg	1	P	J01DD04	J01DD	J01D	J01	Infections of the Central Nervous System	CNS	CNS	CAI	Yes	NI	Yes	E
16	1177	GH	Paediatric Floor 2A	P2A	Paediatrics	Paediatric Medical Ward	No	M	20344-1-123172		7			19.000	F	No					Ceftriaxone	1.5	g	1	P	J01DD04	J01DD	J01D	J01	IntraAbdominal sepsis including hepatobiliary, intra-abdominal abscess etc.	IA	GI	HAI4	Yes	NI	No	E
16	1177	GH	Paediatric Floor 2A	P2A	Paediatrics	Paediatric Medical Ward	No	M	20344-1-123172		7			19.000	F	No					Benzylpenicillin	1.6	MU	4	P	J01CE01	J01CE	J01C	J01	Drug is used as Medical Prophylaxis in general, without targeting a specific site, e.g. antifungal prophylaxis during imuunosuppression	MP-GEN	NDS	HAI5	No	NI	No	E
16	1177	GH	Paediatric Floor 2A	P2A	Paediatrics	Paediatric Medical Ward	No	M	20344-1-123187		2			11.000	M	No					Gentamicin	27	mg	3	P	J01GB03	J01GB	J01G	J01	Pneumonia or LRTI (lower respiratory tract infections)	Pneu	RESP	CAI	Yes	NI	No	E
16	1177	GH	Paediatric Floor 2A	P2A	Paediatrics	Paediatric Medical Ward	No	M	20344-1-123187		2			11.000	M	No					Cloxacillin	275	mg	4	P	J01CF02	J01CF	J01C	J01	Pneumonia or LRTI (lower respiratory tract infections)	Pneu	RESP	CAI	Yes	NI	No	E
16	1177	GH	Paediatric Floor 2A	P2A	Paediatrics	Paediatric Medical Ward	No	M	20344-1-123184		6			24.000	M	No					Ceftazidime	2	g	1	P	J01DD02	J01DD	J01D	J01	Infections of the Central Nervous System	CNS	CNS	HAI4	Yes	NI	No	E
16	1177	GH	Paediatric Floor 2A	P2A	Paediatrics	Paediatric Medical Ward	No	M	20344-1-123175		3			16.500	M	No					Artemether and lumefantrine	140	mg	2	O	P01BF01	P01BF	P01B	P01	Malaria	Malaria	NDS	MP	Yes	Y	Yes	E
16	1177	GH	Paediatric Floor 2A	P2A	Paediatrics	Paediatric Medical Ward	No	M	20344-1-123175		3			16.500	M	No					Ceftriaxone	750	mg	1	P	J01DD04	J01DD	J01D	J01	Completely Unknown Indication	UNK	NDS	HAI4	No	NI	No	E
16	1177	GH	Paediatric Floor 2A	P2A	Paediatrics	Paediatric Medical Ward	No	M	20344-1-123190		8			7.700	M	No					Clindamycin	75	mg	4	P	J01FF01	J01FF	J01F	J01	Bone/Joint Infections: Septic arthritis (including prosthetic joint), osteomyelitis	BJ	SSTBJ	CAI	Yes	NI	No	E
16	1177	GH	Paediatric Floor 2A	P2A	Paediatrics	Paediatric Medical Ward	No	M	20344-1-123190		8			7.700	M	No					Ciprofloxacin	75	mg	2	P	J01MA02	J01MA	J01M	J01	Bone/Joint Infections: Septic arthritis (including prosthetic joint), osteomyelitis	BJ	SSTBJ	CAI	Yes	NI	Yes	E
16	1177	GH	Neonatal Intensive Care 3	NNU3	Care level 3	Neonatal Intensive Care Unit	No	IC	20343-3-123327				5	3.500	M	No					Amikacin	57.5	mg	1	P	J01GB06	J01GB	J01G	J01	Sepsis, sepsis syndrome or septic shock with no clear anatomic site	SEPSIS	NDS	CAI	Yes	Y	Yes	E
16	1177	GH	Neonatal Intensive Care 3	NNU3	Care level 3	Neonatal Intensive Care Unit	No	IC	20343-3-123327				5	3.500	M	No					Cloxacillin	175	mg	2	P	J01CF02	J01CF	J01C	J01	Sepsis, sepsis syndrome or septic shock with no clear anatomic site	SEPSIS	NDS	CAI	Yes	Y	Yes	E
16	1177	GH	Neonatal Intensive Care 3	NNU3	Care level 3	Neonatal Intensive Care Unit	No	IC	20343-3-123318				4	2.200	M	No					Amikacin	34	mg	1	P	J01GB06	J01GB	J01G	J01	Sepsis, sepsis syndrome or septic shock with no clear anatomic site	SEPSIS	NDS	UNK	Yes	Y	No	E
16	1177	GH	Neonatal Intensive Care 3	NNU3	Care level 3	Neonatal Intensive Care Unit	No	IC	20343-3-123318				4	2.200	M	No					Cloxacillin	112	mg	2	P	J01CF02	J01CF	J01C	J01	Sepsis, sepsis syndrome or septic shock with no clear anatomic site	SEPSIS	NDS	UNK	Yes	Y	No	E
16	1177	GH	Neonatal Intensive Care 3	NNU3	Care level 3	Neonatal Intensive Care Unit	No	IC	20343-3-123328			1		3.200	F	No					Ciprofloxacin	27	mg	2	P	J01MA02	J01MA	J01M	J01	Infections of the Central Nervous System	CNS	CNS	HAI4	Yes	NA	No	T	No	No	No	No	No	Yes	No	No	No
16	1177	GH	Neonatal Intensive Care 3	NNU3	Care level 3	Neonatal Intensive Care Unit	No	IC	20343-3-123330				3	3.150	F	No					Amikacin	50	mg	1	P	J01GB06	J01GB	J01G	J01	Sepsis, sepsis syndrome or septic shock with no clear anatomic site	SEPSIS	NDS	CAI	No	Y	No	E
16	1177	GH	Neonatal Intensive Care 3	NNU3	Care level 3	Neonatal Intensive Care Unit	No	IC	20343-3-123330				3	3.150	F	No					Cloxacillin	160	mg	2	P	J01CF02	J01CF	J01C	J01	Sepsis, sepsis syndrome or septic shock with no clear anatomic site	SEPSIS	NDS	CAI	No	Y	No	E
16	1177	GH	Neonatal Intensive Care 3	NNU3	Care level 3	Neonatal Intensive Care Unit	No	IC	20343-3-123331				10	2.090	M	No					Amikacin	30	mg	1	P	J01GB06	J01GB	J01G	J01	Drug is used as Medical Prophylaxis for NEWBORN risk factors e.g. VLBW (Very Low Birth Weight) and IUGR (Intrauterine Growth Restriction)	NEO-MP	Neonatal	CAI	No	Y	No	E
16	1177	GH	Neonatal Intensive Care 3	NNU3	Care level 3	Neonatal Intensive Care Unit	No	IC	20343-3-123331				10	2.090	M	No					Cloxacillin	100	mg	2	P	J01CF02	J01CF	J01C	J01	Drug is used as Medical Prophylaxis for NEWBORN risk factors e.g. VLBW (Very Low Birth Weight) and IUGR (Intrauterine Growth Restriction)	NEO-MP	Neonatal	CAI	No	Y	No	E
16	1177	GH	Neonatal Intensive Care 3	NNU3	Care level 3	Neonatal Intensive Care Unit	No	IC	20343-3-123319				4	3.300	F	No					Amikacin	240	mg	2	P	J01GB06	J01GB	J01G	J01	Sepsis, sepsis syndrome or septic shock with no clear anatomic site	SEPSIS	NDS	CAI	Yes	Y	No	E
16	1177	GH	Neonatal Intensive Care 3	NNU3	Care level 3	Neonatal Intensive Care Unit	No	IC	20343-3-123319				4	3.300	F	No					Cloxacillin	108	mg	2	P	J01CF02	J01CF	J01C	J01	Sepsis, sepsis syndrome or septic shock with no clear anatomic site	SEPSIS	NDS	CAI	Yes	Y	No	E
16	1177	GH	Neonatal Intensive Care 3	NNU3	Care level 3	Neonatal Intensive Care Unit	No	IC	20343-3-123335				20	3.600	F	No					Ciprofloxacin	32	mg	2	P	J01MA02	J01MA	J01M	J01	Sepsis, sepsis syndrome or septic shock with no clear anatomic site	SEPSIS	NDS	CAI	No	N	No	E
16	1177	GH	Neonatal Intensive Care 3	NNU3	Care level 3	Neonatal Intensive Care Unit	No	IC	20343-3-123321				3	2.600	M	No					Amikacin	40	mg	2	P	J01GB06	J01GB	J01G	J01	Sepsis, sepsis syndrome or septic shock with no clear anatomic site	SEPSIS	NDS	CAI	Yes	Y	No	E
16	1177	GH	Neonatal Intensive Care 3	NNU3	Care level 3	Neonatal Intensive Care Unit	No	IC	20343-3-123321				3	2.600	M	No					Cloxacillin	130	mg	2	P	J01CF02	J01CF	J01C	J01	Sepsis, sepsis syndrome or septic shock with no clear anatomic site	SEPSIS	NDS	CAI	Yes	Y	No	E
16	1177	GH	Neonatal Intensive Care 3	NNU3	Care level 3	Neonatal Intensive Care Unit	No	IC	20343-3-123334				1	2.660	F	No					Amikacin	40	mg	1	P	J01GB06	J01GB	J01G	J01	Drug is used as Medical Prophylaxis for NEWBORN risk factors e.g. VLBW (Very Low Birth Weight) and IUGR (Intrauterine Growth Restriction)	NEO-MP	Neonatal	CAI	No	Y	No	E
16	1177	GH	Neonatal Intensive Care 3	NNU3	Care level 3	Neonatal Intensive Care Unit	No	IC	20343-3-123334				1	2.660	F	No					Cloxacillin	133	mg	2	P	J01CF02	J01CF	J01C	J01	Drug is used as Medical Prophylaxis for NEWBORN risk factors e.g. VLBW (Very Low Birth Weight) and IUGR (Intrauterine Growth Restriction)	NEO-MP	Neonatal	CAI	No	Y	No	E
16	1177	GH	Neonatal Intensive Care 3	NNU3	Care level 3	Neonatal Intensive Care Unit	No	IC	20343-3-123316				16		M	No					Meropenem	70	mg	3	P	J01DH02	J01DH	J01D	J01	Sepsis, sepsis syndrome or septic shock with no clear anatomic site	SEPSIS	NDS	CAI	No	NA	No	E
16	1177	GH	Neonatal Intensive Care 3	NNU3	Care level 3	Neonatal Intensive Care Unit	No	IC	20343-3-126231			1		2.150	M	No					Ciprofloxacin	27	mg	2	P	J01MA02	J01MA	J01M	J01	Sepsis, sepsis syndrome or septic shock with no clear anatomic site	SEPSIS	NDS	HAI4	No	Y	No	T	No	No	No	No	No	No	No	No	Yes
16	1177	GH	Neonatal Intensive Care 3	NNU3	Care level 3	Neonatal Intensive Care Unit	No	IC	20343-3-123317				4	3.165	F	No					Cloxacillin	158	mg	2	P	J01CF02	J01CF	J01C	J01	Drug is used as Medical Prophylaxis for NEWBORN risk factors e.g. VLBW (Very Low Birth Weight) and IUGR (Intrauterine Growth Restriction)	NEO-MP	Neonatal	CAI	No	Y	No	E
16	1177	GH	Neonatal Intensive Care 3	NNU3	Care level 3	Neonatal Intensive Care Unit	No	IC	20343-3-123317				4	3.165	F	No					Amikacin	47	mg	1	P	J01GB06	J01GB	J01G	J01	Drug is used as Medical Prophylaxis for NEWBORN risk factors e.g. VLBW (Very Low Birth Weight) and IUGR (Intrauterine Growth Restriction)	NEO-MP	Neonatal	CAI	No	Y	No	E
16	1177	GH	Neonatal Intensive Care 3	NNU3	Care level 3	Neonatal Intensive Care Unit	No	IC	20343-3-123320				7	2.700	M	No					Amikacin	40	mg	1	P	J01GB06	J01GB	J01G	J01	Sepsis, sepsis syndrome or septic shock with no clear anatomic site	SEPSIS	NDS	CAI	Yes	Y	Yes	E
16	1177	GH	Neonatal Intensive Care 3	NNU3	Care level 3	Neonatal Intensive Care Unit	No	IC	20343-3-123320				7	2.700	M	No					Cloxacillin	135	mg	2	P	J01CF02	J01CF	J01C	J01	Sepsis, sepsis syndrome or septic shock with no clear anatomic site	SEPSIS	NDS	CAI	Yes	Y	Yes	E
16	1177	GH	Neonatal Intensive Care 3	NNU3	Care level 3	Neonatal Intensive Care Unit	No	IC	20343-3-123336				2	2.700	M	No					Cloxacillin	125	mg	2	P	J01CF02	J01CF	J01C	J01	Completely Unknown Indication	UNK	NDS	UNK	No	NI	No	E
16	1177	GH	Neonatal Intensive Care 3	NNU3	Care level 3	Neonatal Intensive Care Unit	No	IC	20343-3-123336				2	2.700	M	No					Amikacin	38	mg	1	P	J01GB06	J01GB	J01G	J01	Completely Unknown Indication	UNK	NDS	UNK	No	N	No	E
16	1177	GH	Neonatal Intensive Care 3	NNU3	Care level 3	Neonatal Intensive Care Unit	No	IC	20343-3-123518				4	1.920	M	No					Amikacin	29	mg	1	P	J01GB06	J01GB	J01G	J01	Sepsis, sepsis syndrome or septic shock with no clear anatomic site	SEPSIS	NDS	CAI	Yes	Y	No	T	No	No	No	No	Yes	No	No	No	No
16	1177	GH	Neonatal Intensive Care 3	NNU3	Care level 3	Neonatal Intensive Care Unit	No	IC	20343-3-123518				4	1.920	M	No					Cloxacillin	100	mg	2	P	J01CF02	J01CF	J01C	J01	Sepsis, sepsis syndrome or septic shock with no clear anatomic site	SEPSIS	NDS	CAI	Yes	Y	No	E
16	1177	GH	Neonatal Intensive Care 3	NNU3	Care level 3	Neonatal Intensive Care Unit	No	IC	20343-3-123333				3	3.370	F	No					Cloxacillin	170	mg	2	P	J01CF02	J01CF	J01C	J01	Drug is used as Medical Prophylaxis for NEWBORN risk factors e.g. VLBW (Very Low Birth Weight) and IUGR (Intrauterine Growth Restriction)	NEO-MP	Neonatal	CAI	No	Y	No	E
16	1177	GH	Neonatal Intensive Care 3	NNU3	Care level 3	Neonatal Intensive Care Unit	No	IC	20343-3-123333				3	3.370	F	No					Amikacin	50	mg	1	P	J01GB06	J01GB	J01G	J01	Drug is used as Medical Prophylaxis for NEWBORN risk factors e.g. VLBW (Very Low Birth Weight) and IUGR (Intrauterine Growth Restriction)	NEO-MP	Neonatal	CAI	No	Y	No	E
16	1177	GH	Neonatal Intensive Care 3	NNU3	Care level 3	Neonatal Intensive Care Unit	No	IC	20343-3-123332				13	35.000	F	No					Cloxacillin	175	mg	3	P	J01CF02	J01CF	J01C	J01	Drug is used as Medical Prophylaxis for NEWBORN risk factors e.g. VLBW (Very Low Birth Weight) and IUGR (Intrauterine Growth Restriction)	NEO-MP	Neonatal	CAI	No	Y	No	E
16	1177	GH	Neonatal Intensive Care 3	NNU3	Care level 3	Neonatal Intensive Care Unit	No	IC	20343-3-123329				4	3.300	F	No					Cloxacillin	170	mg	2	P	J01CF02	J01CF	J01C	J01	Drug is used as Medical Prophylaxis for NEWBORN risk factors e.g. VLBW (Very Low Birth Weight) and IUGR (Intrauterine Growth Restriction)	NEO-MP	Neonatal	CAI	Yes	Y	No	E
16	1177	GH	Neonatal Intensive Care 3	NNU3	Care level 3	Neonatal Intensive Care Unit	No	IC	20343-3-123329				4	3.300	F	No					Amikacin	50	mg	1	P	J01GB06	J01GB	J01G	J01	Drug is used as Medical Prophylaxis for NEWBORN risk factors e.g. VLBW (Very Low Birth Weight) and IUGR (Intrauterine Growth Restriction)	NEO-MP	Neonatal	CAI	Yes	Y	No	E
16	1177	GH	Neonatal Intensive Care 2	NNU2	Care level 2	Neonatal Intensive Care Unit	No	IC	20342-3-123337			2			F	No					Cefuroxime	63	mg	3	P	J01DC02	J01DC	J01D	J01	Pneumonia or LRTI (lower respiratory tract infections)	Pneu	RESP	CAI	Yes	Y	No	E
16	1177	GH	Neonatal Intensive Care 2	NNU2	Care level 2	Neonatal Intensive Care Unit	No	IC	20342-3-123340				1	3.203	F	No					Cloxacillin	115	mg	2	P	J01CF02	J01CF	J01C	J01	Drug is used as Medical Prophylaxis for NEWBORN risk factors e.g. VLBW (Very Low Birth Weight) and IUGR (Intrauterine Growth Restriction)	NEO-MP	Neonatal	CAI	No	Y	No	E
16	1177	GH	Neonatal Intensive Care 2	NNU2	Care level 2	Neonatal Intensive Care Unit	No	IC	20342-3-123340				1	3.203	F	No					Amikacin	45	mg	2	P	J01GB06	J01GB	J01G	J01	Drug is used as Medical Prophylaxis for NEWBORN risk factors e.g. VLBW (Very Low Birth Weight) and IUGR (Intrauterine Growth Restriction)	NEO-MP	Neonatal	CAI	No	Y	No	E
16	1177	GH	Neonatal Intensive Care 2	NNU2	Care level 2	Neonatal Intensive Care Unit	No	IC	20342-3-123350				6	1.700	F	No					Amikacin	25	mg	1	P	J01GB06	J01GB	J01G	J01	Sepsis, sepsis syndrome or septic shock with no clear anatomic site	SEPSIS	NDS	CAI	Yes	Y	No	E
16	1177	GH	Neonatal Intensive Care 2	NNU2	Care level 2	Neonatal Intensive Care Unit	No	IC	20342-3-123350				6	1.700	F	No					Cloxacillin	85	mg	2	P	J01CF02	J01CF	J01C	J01	Sepsis, sepsis syndrome or septic shock with no clear anatomic site	SEPSIS	NDS	CAI	Yes	Y	No	E
16	1177	GH	Neonatal Intensive Care 2	NNU2	Care level 2	Neonatal Intensive Care Unit	No	IC	20342-3-123516				7	1.740	F	No					Cloxacillin	87	mg	2	P	J01CF02	J01CF	J01C	J01	Drug is used as Medical Prophylaxis for NEWBORN risk factors e.g. VLBW (Very Low Birth Weight) and IUGR (Intrauterine Growth Restriction)	NEO-MP	Neonatal	CAI	No	Y	No	E
16	1177	GH	Neonatal Intensive Care 2	NNU2	Care level 2	Neonatal Intensive Care Unit	No	IC	20342-3-123348				5	1.500	F	No					Amikacin	22	mg	1	P	J01GB06	J01GB	J01G	J01	Sepsis, sepsis syndrome or septic shock with no clear anatomic site	SEPSIS	NDS	CAI	Yes	Y	No	E
16	1177	GH	Neonatal Intensive Care 2	NNU2	Care level 2	Neonatal Intensive Care Unit	No	IC	20342-3-123348				5	1.500	F	No					Cloxacillin	76	mg	2	P	J01CF02	J01CF	J01C	J01	Sepsis, sepsis syndrome or septic shock with no clear anatomic site	SEPSIS	NDS	CAI	Yes	Y	No	E
16	1177	GH	Neonatal Intensive Care 2	NNU2	Care level 2	Neonatal Intensive Care Unit	No	IC	20342-3-123346				6	1.500	F	No					Cloxacillin	75	mg	2	P	J01CF02	J01CF	J01C	J01	Sepsis, sepsis syndrome or septic shock with no clear anatomic site	SEPSIS	NDS	CAI	Yes	Y	No	E
16	1177	GH	Neonatal Intensive Care 2	NNU2	Care level 2	Neonatal Intensive Care Unit	No	IC	20342-3-123346				6	1.500	F	No					Amikacin	22	mg	1	P	J01GB06	J01GB	J01G	J01	Sepsis, sepsis syndrome or septic shock with no clear anatomic site	SEPSIS	NDS	CAI	Yes	Y	No	E
16	1177	GH	Neonatal Intensive Care 2	NNU2	Care level 2	Neonatal Intensive Care Unit	No	IC	20342-3-123339				11	1.300	F	No					Amikacin	19	mg	1	P	J01GB06	J01GB	J01G	J01	Sepsis, sepsis syndrome or septic shock with no clear anatomic site	SEPSIS	NDS	CAI	Yes	Y	Yes	E
16	1177	GH	Neonatal Intensive Care 2	NNU2	Care level 2	Neonatal Intensive Care Unit	No	IC	20342-3-123339				11	1.300	F	No					Cloxacillin	62	mg	2	P	J01CF02	J01CF	J01C	J01	Sepsis, sepsis syndrome or septic shock with no clear anatomic site	SEPSIS	NDS	CAI	Yes	Y	Yes	E
16	1177	GH	Neonatal Intensive Care 2	NNU2	Care level 2	Neonatal Intensive Care Unit	No	IC	20342-3-123338				10	1.300	F	No					Cloxacillin	62	mg	2	P	J01CF02	J01CF	J01C	J01	Drug is used as Medical Prophylaxis for NEWBORN risk factors e.g. VLBW (Very Low Birth Weight) and IUGR (Intrauterine Growth Restriction)	NEO-MP	Neonatal	CAI	No	Y	No	E
16	1177	GH	Neonatal Intensive Care 2	NNU2	Care level 2	Neonatal Intensive Care Unit	No	IC	20342-3-123338				10	1.300	F	No					Amikacin	19	mg	1	P	J01GB06	J01GB	J01G	J01	Drug is used as Medical Prophylaxis for NEWBORN risk factors e.g. VLBW (Very Low Birth Weight) and IUGR (Intrauterine Growth Restriction)	NEO-MP	Neonatal	CAI	No	Y	No	E
16	1177	GH	Neonatal Intensive Care 2	NNU2	Care level 2	Neonatal Intensive Care Unit	No	IC	20342-3-123343				5	1.500	M	No					Cloxacillin	76	mg	2	P	J01CF02	J01CF	J01C	J01	Sepsis, sepsis syndrome or septic shock with no clear anatomic site	SEPSIS	NDS	CAI	Yes	Y	Yes	E
16	1177	GH	Neonatal Intensive Care 2	NNU2	Care level 2	Neonatal Intensive Care Unit	No	IC	20342-3-123343				5	1.500	M	No					Amikacin	23	mg	1	P	J01GB06	J01GB	J01G	J01	Sepsis, sepsis syndrome or septic shock with no clear anatomic site	SEPSIS	NDS	CAI	Yes	Y	Yes	E
16	1177	GH	Neonatal Intensive Care 2	NNU2	Care level 2	Neonatal Intensive Care Unit	No	IC	20342-3-123341				1		F	No					Cloxacillin	83	mg	2	P	J01CF02	J01CF	J01C	J01	Drug is used as Medical Prophylaxis for NEWBORN risk factors e.g. VLBW (Very Low Birth Weight) and IUGR (Intrauterine Growth Restriction)	NEO-MP	Neonatal	CAI	No	Y	No	E
16	1177	GH	Neonatal Intensive Care 2	NNU2	Care level 2	Neonatal Intensive Care Unit	No	IC	20342-3-123341				1		F	No					Amikacin	25	mg	1	P	J01GB06	J01GB	J01G	J01	Drug is used as Medical Prophylaxis for NEWBORN risk factors e.g. VLBW (Very Low Birth Weight) and IUGR (Intrauterine Growth Restriction)	NEO-MP	Neonatal	CAI	No	Y	No	E
16	1177	GH	Neonatal Intensive Care 2	NNU2	Care level 2	Neonatal Intensive Care Unit	No	IC	20342-3-123342				7	1.740	F	No					Amikacin	29	mg	1	P	J01GB06	J01GB	J01G	J01	Sepsis, sepsis syndrome or septic shock with no clear anatomic site	SEPSIS	NDS	CAI	Yes	Y	Yes	E
16	1177	GH	Neonatal Intensive Care 2	NNU2	Care level 2	Neonatal Intensive Care Unit	No	IC	20342-3-123342				7	1.740	F	No					Cloxacillin	96	mg	2	P	J01CF02	J01CF	J01C	J01	Sepsis, sepsis syndrome or septic shock with no clear anatomic site	SEPSIS	NDS	CAI	Yes	Y	Yes	E
16	1177	GH	Neonatal Intensive Care 1	NNU1	Care level 1	Neonatal Intensive Care Unit	No	IC	20341-3-123208				1	2.380	F	No					Amikacin	35	mg	1	P	J01GB06	J01GB	J01G	J01	Drug is used as Medical Prophylaxis for NEWBORN risk factors e.g. VLBW (Very Low Birth Weight) and IUGR (Intrauterine Growth Restriction)	NEO-MP	Neonatal	CAI	No	Y	No	E
16	1177	GH	Neonatal Intensive Care 1	NNU1	Care level 1	Neonatal Intensive Care Unit	No	IC	20341-3-123208				1	2.380	F	No					Cloxacillin	118	mg	2	P	J01CF02	J01CF	J01C	J01	Drug is used as Medical Prophylaxis for NEWBORN risk factors e.g. VLBW (Very Low Birth Weight) and IUGR (Intrauterine Growth Restriction)	NEO-MP	Neonatal	CAI	No	Y	No	E
16	1177	GH	Neonatal Intensive Care 1	NNU1	Care level 1	Neonatal Intensive Care Unit	No	IC	20341-3-123199				5	2.000	F	No					Amikacin	30	mg	1	P	J01GB06	J01GB	J01G	J01	Drug is used as Medical Prophylaxis for NEWBORN risk factors e.g. VLBW (Very Low Birth Weight) and IUGR (Intrauterine Growth Restriction)	NEO-MP	Neonatal	CAI	No	Y	No	E
16	1177	GH	Neonatal Intensive Care 1	NNU1	Care level 1	Neonatal Intensive Care Unit	No	IC	20341-3-123207				2	3.110	M	No					Amikacin	47	mg	1	P	J01GB06	J01GB	J01G	J01	Drug is used as Medical Prophylaxis for NEWBORN risk factors e.g. VLBW (Very Low Birth Weight) and IUGR (Intrauterine Growth Restriction)	NEO-MP	Neonatal	CAI	No	Y	No	E
16	1177	GH	Neonatal Intensive Care 1	NNU1	Care level 1	Neonatal Intensive Care Unit	No	IC	20341-3-123207				2	3.110	M	No					Cloxacillin	156	mg	2	P	J01CF02	J01CF	J01C	J01	Drug is used as Medical Prophylaxis for NEWBORN risk factors e.g. VLBW (Very Low Birth Weight) and IUGR (Intrauterine Growth Restriction)	NEO-MP	Neonatal	CAI	No	Y	No	E
16	1177	GH	Neonatal Intensive Care 1	NNU1	Care level 1	Neonatal Intensive Care Unit	No	IC	20341-3-123198				5	2.995	F	No					Amikacin	45	mg	1	P	J01GB06	J01GB	J01G	J01	Sepsis, sepsis syndrome or septic shock with no clear anatomic site	SEPSIS	NDS	CAI	No	Y	No	E
16	1177	GH	Neonatal Intensive Care 1	NNU1	Care level 1	Neonatal Intensive Care Unit	No	IC	20341-3-123198				5	2.995	F	No					Cloxacillin	150	mg	2	P	J01CF02	J01CF	J01C	J01	Sepsis, sepsis syndrome or septic shock with no clear anatomic site	SEPSIS	NDS	CAI	No	Y	No	E
16	1177	GH	Neonatal Intensive Care 1	NNU1	Care level 1	Neonatal Intensive Care Unit	No	IC	20341-3-123200				6	1.055	F	No					Amikacin	16	mg	1	P	J01GB06	J01GB	J01G	J01	Drug is used as Medical Prophylaxis for NEWBORN risk factors e.g. VLBW (Very Low Birth Weight) and IUGR (Intrauterine Growth Restriction)	NEO-MP	Neonatal	CAI	No	Y	No	E
16	1177	GH	Neonatal Intensive Care 1	NNU1	Care level 1	Neonatal Intensive Care Unit	No	IC	20341-3-123200				6	1.055	F	No					Cloxacillin	53	mg	2	P	J01CF02	J01CF	J01C	J01	Drug is used as Medical Prophylaxis for NEWBORN risk factors e.g. VLBW (Very Low Birth Weight) and IUGR (Intrauterine Growth Restriction)	NEO-MP	Neonatal	CAI	No	Y	No	E
16	1177	GH	Neonatal Intensive Care 1	NNU1	Care level 1	Neonatal Intensive Care Unit	No	IC	20341-3-123202				3	2.955	M	No					Cloxacillin	180	mg	2	P	J01CF02	J01CF	J01C	J01	Drug is used as Medical Prophylaxis for NEWBORN risk factors e.g. VLBW (Very Low Birth Weight) and IUGR (Intrauterine Growth Restriction)	NEO-MP	Neonatal	CAI	No	Y	No	E
16	1177	GH	Neonatal Intensive Care 1	NNU1	Care level 1	Neonatal Intensive Care Unit	No	IC	20341-3-123202				3	2.955	M	No					Amikacin	45	mg	1	P	J01GB06	J01GB	J01G	J01	Drug is used as Medical Prophylaxis for NEWBORN risk factors e.g. VLBW (Very Low Birth Weight) and IUGR (Intrauterine Growth Restriction)	NEO-MP	Neonatal	CAI	No	Y	No	E
16	1177	GH	Neonatal Intensive Care 1	NNU1	Care level 1	Neonatal Intensive Care Unit	No	IC	20341-3-123203				1	3.200	M	No					Cloxacillin	160	mg	2	P	J01CF02	J01CF	J01C	J01	Drug is used as Medical Prophylaxis for NEWBORN risk factors e.g. VLBW (Very Low Birth Weight) and IUGR (Intrauterine Growth Restriction)	NEO-MP	Neonatal	CAI	No	Y	No	E
16	1177	GH	Neonatal Intensive Care 1	NNU1	Care level 1	Neonatal Intensive Care Unit	No	IC	20341-3-123203				1	3.200	M	No					Amikacin	48	mg	1	P	J01GB06	J01GB	J01G	J01	Drug is used as Medical Prophylaxis for NEWBORN risk factors e.g. VLBW (Very Low Birth Weight) and IUGR (Intrauterine Growth Restriction)	NEO-MP	Neonatal	CAI	No	Y	No	E
16	1177	GH	Neonatal Intensive Care 1	NNU1	Care level 1	Neonatal Intensive Care Unit	No	IC	20341-3-123206				12	1.055	M	No					Meropenem	42	mg	3	P	J01DH02	J01DH	J01D	J01	Sepsis, sepsis syndrome or septic shock with no clear anatomic site	SEPSIS	NDS	HAI4	Yes	Y	No	E
16	1177	GH	Neonatal Intensive Care 1	NNU1	Care level 1	Neonatal Intensive Care Unit	No	IC	20341-3-123197				16	1.970	M	Yes	CRP	Blood	6	mg/L	Meropenem	70	mg	3	P	J01DH02	J01DH	J01D	J01	Sepsis, sepsis syndrome or septic shock with no clear anatomic site	SEPSIS	NDS	CAI	No	NA	No	E
16	1177	GH	Neonatal Intensive Care 1	NNU1	Care level 1	Neonatal Intensive Care Unit	No	IC	20341-3-123205				16		M	No					Ciprofloxacin	15	mg	2	P	J01MA02	J01MA	J01M	J01	Sepsis, sepsis syndrome or septic shock with no clear anatomic site	SEPSIS	NDS	CAI	No	NA	No	E
16	1177	GH	Neonatal Intensive Care 1	NNU1	Care level 1	Neonatal Intensive Care Unit	No	IC	20341-3-123204				13	1.180	M	No					Cloxacillin	60	mg	2	P	J01CF02	J01CF	J01C	J01	Drug is used as Medical Prophylaxis for NEWBORN risk factors e.g. VLBW (Very Low Birth Weight) and IUGR (Intrauterine Growth Restriction)	NEO-MP	Neonatal	CAI	No	Y	No	E
16	1177	GH	Neonatal Intensive Care 1	NNU1	Care level 1	Neonatal Intensive Care Unit	No	IC	20341-3-123201				1	2.650	M	No					Amikacin	40	mg	1	P	J01GB06	J01GB	J01G	J01	Sepsis, sepsis syndrome or septic shock with no clear anatomic site	SEPSIS	NDS	CAI	No	Y	No	E
16	1177	GH	Neonatal Intensive Care 1	NNU1	Care level 1	Neonatal Intensive Care Unit	No	IC	20341-3-123201				1	2.650	M	No					Cloxacillin	132	mg	2	P	J01CF02	J01CF	J01C	J01	Sepsis, sepsis syndrome or septic shock with no clear anatomic site	SEPSIS	NDS	CAI	No	Y	No	E
16	1177	GH	Surgical ward H	SH	Male ortho	Adult Surgical Ward	No	S	20327-2-122271		42				M	No					Clindamycin	300	mg	3	O	J01FF01	J01FF	J01F	J01	Prophylaxis for plastic or orthopaedic surgery (Bone or Joint)	Proph BJ	SSTBJ	SP3	No	NA	No	E
16	1177	GH	Surgical ward H	SH	Male ortho	Adult Surgical Ward	No	S	20327-2-122204		27				M	No					Cefuroxime	500	mg	2	O	J01DC02	J01DC	J01D	J01	Prophylaxis for plastic or orthopaedic surgery (Bone or Joint)	Proph BJ	SSTBJ	SP3	No	NA	No	E
16	1177	GH	Surgical ward H	SH	Male ortho	Adult Surgical Ward	No	S	20327-2-122204		27				M	No					Clindamycin	300	mg	3	O	J01FF01	J01FF	J01F	J01	Prophylaxis for plastic or orthopaedic surgery (Bone or Joint)	Proph BJ	SSTBJ	SP3	No	NA	No	E
16	1177	GH	Surgical ward H	SH	Male ortho	Adult Surgical Ward	No	S	20327-2-122204		27				M	No					Ciprofloxacin	500	mg	2	O	J01MA02	J01MA	J01M	J01	Prophylaxis for plastic or orthopaedic surgery (Bone or Joint)	Proph BJ	SSTBJ	SP3	No	NA	No	E
16	1177	GH	Surgical ward H	SH	Male ortho	Adult Surgical Ward	No	S	20327-2-123026		16				M	Yes	other	Other	20		Flucloxacillin	1	g	6	P	J01CF05	J01CF	J01C	J01	Bone/Joint Infections: Septic arthritis (including prosthetic joint), osteomyelitis	BJ	SSTBJ	HAI1	Yes	NI	No	T	No	No	No	No	No	No	No	No	No
16	1177	GH	Surgical ward H	SH	Male ortho	Adult Surgical Ward	No	S	20327-2-123026		16				M	Yes	other	Other	20		Clindamycin	300	mg	3	O	J01FF01	J01FF	J01F	J01	Bone/Joint Infections: Septic arthritis (including prosthetic joint), osteomyelitis	BJ	SSTBJ	HAI1	Yes	Y	No	T	No	No	No	No	No	No	No	No	No
16	1177	GH	Surgical ward H	SH	Male ortho	Adult Surgical Ward	No	S	20327-2-122272		63				M	No	other	Other			Clindamycin	300	mg	3	O	J01FF01	J01FF	J01F	J01	Prophylaxis for plastic or orthopaedic surgery (Bone or Joint)	Proph BJ	SSTBJ	SP3	No	Y	No	E
16	1177	GH	Surgical ward H	SH	Male ortho	Adult Surgical Ward	No	S	20327-2-122202		21				M	No					Ciprofloxacin	500	mg	2	O	J01MA02	J01MA	J01M	J01	Bone/Joint Infections: Septic arthritis (including prosthetic joint), osteomyelitis	BJ	SSTBJ	HAI1	No	NA	No	E
16	1177	GH	Surgical ward H	SH	Male ortho	Adult Surgical Ward	No	S	20327-2-122202		21				M	No					Clindamycin	300	mg	3	O	J01FF01	J01FF	J01F	J01	Bone/Joint Infections: Septic arthritis (including prosthetic joint), osteomyelitis	BJ	SSTBJ	HAI1	Yes	Y	No	E
16	1177	GH	Surgical ward H	SH	Male ortho	Adult Surgical Ward	No	S	20327-2-122202		21				M	No					Metronidazole	400	mg	3	O	P01AB01	P01AB	P01A	P01	Bone/Joint Infections: Septic arthritis (including prosthetic joint), osteomyelitis	BJ	SSTBJ	HAI1	No	NA	No	E
16	1177	GH	Surgical ward H	SH	Male ortho	Adult Surgical Ward	No	S	20327-2-122270		37				M	No					Cefuroxime	750	mg	3	P	J01DC02	J01DC	J01D	J01	Prophylaxis for plastic or orthopaedic surgery (Bone or Joint)	Proph BJ	SSTBJ	SP3	No	NA	Yes	E
16	1177	GH	Surgical ward H	SH	Male ortho	Adult Surgical Ward	No	S	20327-2-123027		4				F	No					Clindamycin	150	mg	4	P	J01FF01	J01FF	J01F	J01	Skin and Soft Tissue: Cellulitis, wound including surgical site infection, deep soft tissue not involving bone e.g., infected pressure or diabetic ulcer, abscess	SST	SSTBJ	HAI1	Yes	NA	Yes	E
16	1177	GH	Surgical ward H	SH	Male ortho	Adult Surgical Ward	No	S	20327-2-123027		4				F	No					Artemether	280	mg	2	O	P01BE02	P01BE	P01B	P01	Malaria	Malaria	NDS	CAI	No	Y	Yes	E
16	1177	GH	Surgical ward H	SH	Male ortho	Adult Surgical Ward	No	S	20327-2-123027		4				F	No					Ceftriaxone	500	mg	2	P	J01DD04	J01DD	J01D	J01	Skin and Soft Tissue: Cellulitis, wound including surgical site infection, deep soft tissue not involving bone e.g., infected pressure or diabetic ulcer, abscess	SST	SSTBJ	HAI1	Yes	NA	Yes	E
16	1177	GH	Surgical ward H	SH	Male ortho	Adult Surgical Ward	No	S	20327-2-122201		21				M	No					Clindamycin	300	mg	4	O	J01FF01	J01FF	J01F	J01	Bone/Joint Infections: Septic arthritis (including prosthetic joint), osteomyelitis	BJ	SSTBJ	HAI1	No	Y	No	E
16	1177	GH	Surgical ward H	SH	Male ortho	Adult Surgical Ward	No	S	20327-2-122203		24				M	No					Cefuroxime	750	mg	3	P	J01DC02	J01DC	J01D	J01	Prophylaxis for plastic or orthopaedic surgery (Bone or Joint)	Proph BJ	SSTBJ	SP3	No	NA	No	E
16	1177	GH	Surgical ward G	SG	Male Genitourinary	Adult Surgical Ward	No	S	20326-2-122268		73				M	No					Ciprofloxacin	500	mg	2	P	J01MA02	J01MA	J01M	J01	Completely Unknown Indication	UNK	NDS	UNK	No	NI	No	E
16	1177	GH	Surgical ward G	SG	Male Genitourinary	Adult Surgical Ward	No	S	20326-2-122775		63				M	No					Meropenem	1	g	3	P	J01DH02	J01DH	J01D	J01	Upper UTI including catheter related urinary tract infection, pyelonephritis	Pye	UTI	HAI4	No	NA	Yes	T	No	No	No	Yes	No	No	No	No	No
16	1177	GH	Surgical ward G	SG	Male Genitourinary	Adult Surgical Ward	No	S	20326-2-122198		60				M	No	other	Blood			Ciprofloxacin	500	mg	2	O	J01MA02	J01MA	J01M	J01	Prophylaxis for urological surgery (SP) or recurrent Urinary Tract Infection (MP)	Proph UTI	UTI	SP3	No	Y	No	E
16	1177	GH	Surgical ward G	SG	Male Genitourinary	Adult Surgical Ward	No	S	20326-2-122265		74				M	No					Gentamicin	80	mg	3	P	J01GB03	J01GB	J01G	J01	Upper UTI including catheter related urinary tract infection, pyelonephritis	Pye	UTI	HAI4	Yes	Y	No	E
16	1177	GH	Surgical ward G	SG	Male Genitourinary	Adult Surgical Ward	No	S	20326-2-122265		74				M	No					Ciprofloxacin	500	mg	2	P	J01MA02	J01MA	J01M	J01	Upper UTI including catheter related urinary tract infection, pyelonephritis	Pye	UTI	HAI4	Yes	N	No	E
16	1177	GH	Surgical ward G	SG	Male Genitourinary	Adult Surgical Ward	No	S	20326-2-122265		74				M	No					Ceftriaxone	2	g	1	P	J01DD04	J01DD	J01D	J01	Upper UTI including catheter related urinary tract infection, pyelonephritis	Pye	UTI	HAI4	Yes	Y	No	E
16	1177	GH	Surgical ward G	SG	Male Genitourinary	Adult Surgical Ward	No	S	20326-2-122269		84				M	No					Ciprofloxacin	500	mg	2	O	J01MA02	J01MA	J01M	J01	Drug is used as Medical Prophylaxis in general, without targeting a specific site, e.g. antifungal prophylaxis during imuunosuppression	MP-GEN	NDS	OTH	No	N	No	E
16	1177	GH	Surgical ward G	SG	Male Genitourinary	Adult Surgical Ward	No	S	20326-2-122774		104				M	No					Levofloxacin	500	mg	1	P	J01MA12	J01MA	J01M	J01	Upper UTI including catheter related urinary tract infection, pyelonephritis	Pye	UTI	HAI4	No	NA	No	T	No	No	No	No	No	No	No	Yes	No
16	1177	GH	Surgical ward G	SG	Male Genitourinary	Adult Surgical Ward	No	S	20326-2-122266		46				M	No					Clindamycin	300	mg	4	P	J01FF01	J01FF	J01F	J01	Skin and Soft Tissue: Cellulitis, wound including surgical site infection, deep soft tissue not involving bone e.g., infected pressure or diabetic ulcer, abscess	SST	SSTBJ	CAI	Yes	NA	Yes	E
16	1177	GH	Surgical ward G	SG	Male Genitourinary	Adult Surgical Ward	No	S	20326-2-122266		46				M	No					Metronidazole	500	mg	3	P	J01XD01	J01XD	J01X	J01	Skin and Soft Tissue: Cellulitis, wound including surgical site infection, deep soft tissue not involving bone e.g., infected pressure or diabetic ulcer, abscess	SST	SSTBJ	CAI	Yes	NA	Yes	E
16	1177	GH	Surgical ward G	SG	Male Genitourinary	Adult Surgical Ward	No	S	20326-2-122266		46				M	No					Ciprofloxacin	400	mg	2	P	J01MA02	J01MA	J01M	J01	Skin and Soft Tissue: Cellulitis, wound including surgical site infection, deep soft tissue not involving bone e.g., infected pressure or diabetic ulcer, abscess	SST	SSTBJ	CAI	Yes	NA	Yes	E
16	1177	GH	Surgical ward G	SG	Male Genitourinary	Adult Surgical Ward	No	S	20326-2-122267		61				M	No					Ciprofloxacin	500	mg	2	P	J01MA02	J01MA	J01M	J01	Completely Unknown Indication	UNK	NDS	UNK	No	NI	No	E
16	1177	GH	Surgical ward G	SG	Male Genitourinary	Adult Surgical Ward	No	S	20326-2-122199		54				M	No					Cefpodoxime	200	mg	2	O	J01DD13	J01DD	J01D	J01	Prophylaxis for urological surgery (SP) or recurrent Urinary Tract Infection (MP)	Proph UTI	UTI	SP2	No	Y	No	E
16	1177	GH	Surgical ward G	SG	Male Genitourinary	Adult Surgical Ward	No	S	20326-2-122200		76				M	No	other	Blood			Gentamicin	160	mg	1	P	J01GB03	J01GB	J01G	J01	Prophylaxis for urological surgery (SP) or recurrent Urinary Tract Infection (MP)	Proph UTI	UTI	SP1	No	Y	No	E
16	1177	GH	Surgical ward G	SG	Male Genitourinary	Adult Surgical Ward	No	S	20326-2-122200		76				M	No	other	Blood			Ceftriaxone	2	g	1	P	J01DD04	J01DD	J01D	J01	Prophylaxis for urological surgery (SP) or recurrent Urinary Tract Infection (MP)	Proph UTI	UTI	SP1	No	Y	No	E
16	1177	GH	Surgical ward D	SD		Adult Surgical Ward	No	S	20325-2-122777		28				M	No					Clindamycin	300	mg	3	O	J01FF01	J01FF	J01F	J01	Prophylaxis for plastic or orthopaedic surgery (Bone or Joint)	Proph BJ	SSTBJ	SP3	No	NI	No	E
16	1177	GH	Surgical ward D	SD		Adult Surgical Ward	No	S	20325-2-122777		28				M	No					Ciprofloxacin	500	mg	2	O	J01MA02	J01MA	J01M	J01	Prophylaxis for plastic or orthopaedic surgery (Bone or Joint)	Proph BJ	SSTBJ	SP3	No	NI	No	E
16	1177	GH	Surgical ward D	SD		Adult Surgical Ward	No	S	20325-2-122777		28				M	No					Cefuroxime	500	mg	2	O	J01DC02	J01DC	J01D	J01	Prophylaxis for plastic or orthopaedic surgery (Bone or Joint)	Proph BJ	SSTBJ	SP3	No	NI	No	E
16	1177	GH	Surgical ward D	SD		Adult Surgical Ward	No	S	20325-2-122779		29				M	No					Clindamycin	600	mg	3	P	J01FF01	J01FF	J01F	J01	Bone/Joint Infections: Septic arthritis (including prosthetic joint), osteomyelitis	BJ	SSTBJ	HAI4	No	NI	No	E
16	1177	GH	Surgical ward D	SD		Adult Surgical Ward	No	S	20325-2-122779		29				M	No					Ciprofloxacin	400	mg	2	P	J01MA02	J01MA	J01M	J01	Prophylaxis for plastic or orthopaedic surgery (Bone or Joint)	Proph BJ	SSTBJ	SP3	No	NI	Yes	E
16	1177	GH	Surgical ward D	SD		Adult Surgical Ward	No	S	20325-2-122784		46				M	No					Ciprofloxacin	500	mg	2	O	J01MA02	J01MA	J01M	J01	Prophylaxis for plastic or orthopaedic surgery (Bone or Joint)	Proph BJ	SSTBJ	SP3	No	NI	No	E
16	1177	GH	Surgical ward D	SD		Adult Surgical Ward	No	S	20325-2-122784		46				M	No					Clindamycin	300	mg	3	O	J01FF01	J01FF	J01F	J01	Prophylaxis for plastic or orthopaedic surgery (Bone or Joint)	Proph BJ	SSTBJ	SP3	No	NI	No	E
16	1177	GH	Surgical ward D	SD		Adult Surgical Ward	No	S	20325-2-122783		21				M	No					Cefuroxime	500	mg	2	O	J01DC02	J01DC	J01D	J01	Prophylaxis for plastic or orthopaedic surgery (Bone or Joint)	Proph BJ	SSTBJ	SP3	No	NI	No	E
16	1177	GH	Surgical ward D	SD		Adult Surgical Ward	No	S	20325-2-122780		70				M	No					Cefuroxime	500	mg	2	O	J01DC02	J01DC	J01D	J01	Prophylaxis for plastic or orthopaedic surgery (Bone or Joint)	Proph BJ	SSTBJ	SP3	No	NI	Yes	E
16	1177	GH	Surgical ward D	SD		Adult Surgical Ward	No	S	20325-2-122782		67				M	No					Cefuroxime	750	mg	3	P	J01DC02	J01DC	J01D	J01	Prophylaxis for plastic or orthopaedic surgery (Bone or Joint)	Proph BJ	SSTBJ	SP3	No	NI	Yes	E
16	1177	GH	Surgical ward D	SD		Adult Surgical Ward	No	S	20325-2-122778		29				M	No					Cefuroxime	750	mg	12	P	J01DC02	J01DC	J01D	J01	Prophylaxis for plastic or orthopaedic surgery (Bone or Joint)	Proph BJ	SSTBJ	SP3	No	NI	No	E
16	1177	GH	Surgical ward D	SD		Adult Surgical Ward	No	S	20325-2-122778		29				M	No					Ciprofloxacin	500	mg	2	O	J01MA02	J01MA	J01M	J01	Prophylaxis for plastic or orthopaedic surgery (Bone or Joint)	Proph BJ	SSTBJ	SP3	No	NI	Yes	E
16	1177	GH	Surgical ward D	SD		Adult Surgical Ward	No	S	20325-2-122778		29				M	No					Flucloxacillin	500	mg	3	O	J01CF05	J01CF	J01C	J01	Prophylaxis for plastic or orthopaedic surgery (Bone or Joint)	Proph BJ	SSTBJ	SP3	No	NI	No	E
16	1177	GH	Surgical ward D	SD		Adult Surgical Ward	No	S	20325-2-122781		20				M	No					Ciprofloxacin	500	mg	2	O	J01MA02	J01MA	J01M	J01	Prophylaxis for plastic or orthopaedic surgery (Bone or Joint)	Proph BJ	SSTBJ	SP3	No	NI	No	E
16	1177	GH	Surgical ward D	SD		Adult Surgical Ward	No	S	20325-2-122781		20				M	No					Levofloxacin	500	mg	1	P	J01MA12	J01MA	J01M	J01	Completely Unknown Indication	UNK	NDS	UNK	No	NI	Yes	E
16	1177	GH	Surgical ward D	SD		Adult Surgical Ward	No	S	20325-2-122781		20				M	No					Clindamycin	300	mg	4	O	J01FF01	J01FF	J01F	J01	Prophylaxis for plastic or orthopaedic surgery (Bone or Joint)	Proph BJ	SSTBJ	SP3	No	NI	No	E
16	1177	GH	Surgical ward D	SD		Adult Surgical Ward	No	S	20325-2-122776		24				M	No					Clindamycin	300	mg	3	O	J01FF01	J01FF	J01F	J01	Prophylaxis for plastic or orthopaedic surgery (Bone or Joint)	Proph BJ	SSTBJ	SP3	No	NI	No	E
16	1177	GH	Surgical ward D	SD		Adult Surgical Ward	No	S	20325-2-122776		24				M	No					Cefuroxime	750	mg	3	P	J01DC02	J01DC	J01D	J01	Prophylaxis for plastic or orthopaedic surgery (Bone or Joint)	Proph BJ	SSTBJ	SP3	No	NI	Yes	E
16	1177	GH	Surgical ward D	SD		Adult Surgical Ward	No	S	20325-2-122776		24				M	No					Ciprofloxacin	500	mg	2	O	J01MA02	J01MA	J01M	J01	Prophylaxis for plastic or orthopaedic surgery (Bone or Joint)	Proph BJ	SSTBJ	SP3	No	NI	No	E
16	1177	GH	Surgical ward D	SD		Adult Surgical Ward	No	S	20325-2-122785		24				M	No					Ciprofloxacin	500	mg	2	O	J01MA02	J01MA	J01M	J01	Bone/Joint Infections: Septic arthritis (including prosthetic joint), osteomyelitis	BJ	SSTBJ	CAI	No	NI	No	E
16	1177	GH	Surgical ward D	SD		Adult Surgical Ward	No	S	20325-2-122785		24				M	No					Meropenem	500	mg	1	P	J01DH02	J01DH	J01D	J01	Bone/Joint Infections: Septic arthritis (including prosthetic joint), osteomyelitis	BJ	SSTBJ	CAI	No	NI	No	T	No	No	No	Yes	No	No	No	No	No
16	1177	GH	Surgical ward D	SD		Adult Surgical Ward	No	S	20325-2-122785		24				M	No					Clindamycin	300	mg	3	O	J01FF01	J01FF	J01F	J01	Bone/Joint Infections: Septic arthritis (including prosthetic joint), osteomyelitis	BJ	SSTBJ	CAI	No	NI	No	E
16	1177	GH	Surgical ward C	SC		Adult Surgical Ward	No	S	20324-2-122274		73				F	No					Cefuroxime	750	mg	3	P	J01DC02	J01DC	J01D	J01	Prophylaxis for plastic or orthopaedic surgery (Bone or Joint)	Proph BJ	SSTBJ	SP3	No	Y	Yes	E
16	1177	GH	Surgical ward C	SC		Adult Surgical Ward	No	S	20324-2-124209		31				F	No					Clindamycin	300	mg	3	P	J01FF01	J01FF	J01F	J01	Bone/Joint Infections: Septic arthritis (including prosthetic joint), osteomyelitis	BJ	SSTBJ	CAI	Yes	NA	No	E
16	1177	GH	Surgical ward C	SC		Adult Surgical Ward	No	S	20324-2-124209		31				F	No					Cefuroxime	750	mg	3	P	J01DC02	J01DC	J01D	J01	Bone/Joint Infections: Septic arthritis (including prosthetic joint), osteomyelitis	BJ	SSTBJ	CAI	Yes	NA	No	E
16	1177	GH	Surgical ward C	SC		Adult Surgical Ward	No	S	20324-2-124206		38				F	No					Ciprofloxacin	500	mg	2	O	J01MA02	J01MA	J01M	J01	Skin and Soft Tissue: Cellulitis, wound including surgical site infection, deep soft tissue not involving bone e.g., infected pressure or diabetic ulcer, abscess	SST	SSTBJ	CAI	Yes	NA	Yes	E
16	1177	GH	Surgical ward C	SC		Adult Surgical Ward	No	S	20324-2-124206		38				F	No					Clindamycin	300	mg	2	O	J01FF01	J01FF	J01F	J01	Skin and Soft Tissue: Cellulitis, wound including surgical site infection, deep soft tissue not involving bone e.g., infected pressure or diabetic ulcer, abscess	SST	SSTBJ	CAI	Yes	NA	Yes	E
16	1177	GH	Surgical ward C	SC		Adult Surgical Ward	No	S	20324-2-124206		38				F	No					Cefuroxime	750	mg	3	P	J01DC02	J01DC	J01D	J01	Skin and Soft Tissue: Cellulitis, wound including surgical site infection, deep soft tissue not involving bone e.g., infected pressure or diabetic ulcer, abscess	SST	SSTBJ	CAI	Yes	NA	Yes	E
16	1177	GH	Surgical ward C	SC		Adult Surgical Ward	No	S	20324-2-124208		36				F	No					Cefuroxime	750	mg	3	P	J01DC02	J01DC	J01D	J01	Prophylaxis for plastic or orthopaedic surgery (Bone or Joint)	Proph BJ	SSTBJ	SP3	No	Y	No	E
16	1177	GH	Surgical ward C	SC		Adult Surgical Ward	No	S	20324-2-124205		28				F	No					Clindamycin	300	mg	4	P	J01FF01	J01FF	J01F	J01	Prophylaxis for plastic or orthopaedic surgery (Bone or Joint)	Proph BJ	SSTBJ	SP3	No	NA	Yes	E
16	1177	GH	Surgical ward C	SC		Adult Surgical Ward	No	S	20324-2-124205		28				F	No					Ciprofloxacin	400	mg	2	P	J01MA02	J01MA	J01M	J01	Prophylaxis for plastic or orthopaedic surgery (Bone or Joint)	Proph BJ	SSTBJ	SP3	No	N	Yes	E
16	1177	GH	Surgical ward C	SC		Adult Surgical Ward	No	S	20324-2-124205		28				F	No					Cefuroxime	1.5	g	1	P	J01DC02	J01DC	J01D	J01	Prophylaxis for plastic or orthopaedic surgery (Bone or Joint)	Proph BJ	SSTBJ	SP3	No	Y	Yes	E
16	1177	GH	Surgical ward C	SC		Adult Surgical Ward	No	S	20324-2-124207		23				F	No					Clindamycin	300	mg	4	O	J01FF01	J01FF	J01F	J01	Skin and Soft Tissue: Cellulitis, wound including surgical site infection, deep soft tissue not involving bone e.g., infected pressure or diabetic ulcer, abscess	SST	SSTBJ	CAI	No	NA	Yes	E
16	1177	GH	Surgical ward C	SC		Adult Surgical Ward	No	S	20324-2-124207		23				F	No					Ciprofloxacin	500	mg	2	O	J01MA02	J01MA	J01M	J01	Skin and Soft Tissue: Cellulitis, wound including surgical site infection, deep soft tissue not involving bone e.g., infected pressure or diabetic ulcer, abscess	SST	SSTBJ	CAI	No	NA	Yes	E
16	1177	GH	Surgical Ward B	SB	ENT and MAxfax	Adult Surgical Ward	No	S	20323-2-122193		9				M	No					Co-amoxiclav	600	mg	3	P	J01CR02	J01CR	J01C	J01	Surgery of the Gastro-Intestinal tract, liver or biliary tree, GI prophylaxis in neutropaenic patients or hepatic failure	Proph GI	GI	SP3	No	NA	Yes	E
16	1177	GH	Surgical Ward B	SB	ENT and MAxfax	Adult Surgical Ward	No	S	20323-2-122194		35				F	No					Metronidazole	500	mg	3	P	J01XD01	J01XD	J01X	J01	Prophylaxis for Ear, Nose, Throat (Surgical or Medical prophylaxis=SP/MP)	Proph ENT	ENT	SP3	No	Y	No	E
16	1177	GH	Surgical Ward B	SB	ENT and MAxfax	Adult Surgical Ward	No	S	20323-2-122194		35				F	No					Ceftriaxone	2	g	1	P	J01DD04	J01DD	J01D	J01	Prophylaxis for Ear, Nose, Throat (Surgical or Medical prophylaxis=SP/MP)	Proph ENT	ENT	SP3	No	Y	No	E
16	1177	GH	Surgical Ward B	SB	ENT and MAxfax	Adult Surgical Ward	No	S	20323-2-122195		43				F	No					Metronidazole	500	mg	3	P	J01XD01	J01XD	J01X	J01	Completely Unknown Indication	UNK	NDS	UNK	No	NI	No	E
16	1177	GH	Surgical Ward B	SB	ENT and MAxfax	Adult Surgical Ward	No	S	20323-2-122196		29				F	No					Co-amoxiclav	1	g	3	P	J01CR02	J01CR	J01C	J01	Prophylaxis for Ear, Nose, Throat (Surgical or Medical prophylaxis=SP/MP)	Proph ENT	ENT	SP3	No	Y	No	E
16	1177	GH	Surgical Ward B	SB	ENT and MAxfax	Adult Surgical Ward	No	S	20323-2-122197		15				M	No					Co-amoxiclav	1	g	3	P	J01CR02	J01CR	J01C	J01	Therapy for Ear, Nose, Throat infections including mouth, sinuses, larynx	ENT	ENT	CAI	Yes	NA	Yes	E
16	1177	GH	Surgical ward A	SA		Adult Surgical Ward	No	S	20322-2-122191		41				F	No					Co-amoxiclav	3	g	3	P	J01CR02	J01CR	J01C	J01	Prophylaxis for Ear, Nose, Throat (Surgical or Medical prophylaxis=SP/MP)	Proph ENT	ENT	SP3	No	NA	Yes	E
16	1177	GH	Surgical ward A	SA		Adult Surgical Ward	No	S	20322-2-122190		35				M	Yes	other	Blood	22.24	mg/L	Metronidazole	500	mg	3	P	J01XD01	J01XD	J01X	J01	Skin and Soft Tissue: Cellulitis, wound including surgical site infection, deep soft tissue not involving bone e.g., infected pressure or diabetic ulcer, abscess	SST	SSTBJ	CAI	Yes	NA	Yes	E
16	1177	GH	Surgical ward A	SA		Adult Surgical Ward	No	S	20322-2-122273		71				M	No					Co-amoxiclav	500	mg	2	O	J01CR02	J01CR	J01C	J01	Prophylaxis for Ear, Nose, Throat (Surgical or Medical prophylaxis=SP/MP)	Proph ENT	ENT	SP3	No	NA	Yes	E
16	1177	GH	Surgical ward A	SA		Adult Surgical Ward	No	S	20322-2-122192		63				M	Yes	other	Blood	13.46	mg/L	Co-amoxiclav	1	g	3	P	J01CR02	J01CR	J01C	J01	Skin and Soft Tissue: Cellulitis, wound including surgical site infection, deep soft tissue not involving bone e.g., infected pressure or diabetic ulcer, abscess	SST	SSTBJ	CAI	Yes	NA	Yes	E
16	1177	GH	Surgical ward A	SA		Adult Surgical Ward	No	S	20322-2-122192		63				M	Yes	other	Blood	13.46	mg/L	Metronidazole	500	mg	3	P	J01XD01	J01XD	J01X	J01	Skin and Soft Tissue: Cellulitis, wound including surgical site infection, deep soft tissue not involving bone e.g., infected pressure or diabetic ulcer, abscess	SST	SSTBJ	CAI	Yes	NA	Yes	E
